# Supplementary material for: An Immune-Related lncRNA Pairing Model for Predicting the Prognosis and Immune-Infiltrating Cell Condition in Human Ovarian Cancer
Source: Biomed Res Int. 2022 Aug 16;2022:3168408. doi: 10.1155/2022/3168408 (PMC9400430; doi:10.1155/2022/3168408)
Supplement: Supplementary 1 — Supplementary material 1: 694 immune-related lncRNA and their expression details of each sample. [file 3168408.f1.txt]

ID	TCGA-23-1120-01A	TCGA-29-1695-01A	TCGA-61-2003-01A	TCGA-13-1404-01A	TCGA-23-1027-01A	TCGA-23-1022-01A	TCGA-61-2088-01A	TCGA-13-1507-01A	TCGA-61-1725-01A	TCGA-31-1944-01A	TCGA-61-2092-01A	TCGA-29-1710-01A	TCGA-36-1571-01A	TCGA-23-1118-01A	TCGA-29-1694-01A	TCGA-25-1318-01A	TCGA-25-1870-01A	TCGA-23-1028-01A	TCGA-24-1469-01A	TCGA-29-1705-01A	TCGA-13-1410-01A	TCGA-24-1426-01A	TCGA-20-1687-01A	TCGA-13-0884-01B	TCGA-13-1489-01A	TCGA-29-1697-01A	TCGA-04-1362-01A	TCGA-29-1688-01A	TCGA-25-1313-01A	TCGA-24-1616-01A	TCGA-24-2281-01A	TCGA-61-1736-01B	TCGA-29-1774-01A	TCGA-25-1326-01A	TCGA-13-0726-01A	TCGA-10-0937-01A	TCGA-24-2023-01A	TCGA-25-1320-01A	TCGA-13-1489-02A	TCGA-13-1498-01A	TCGA-13-0725-01A	TCGA-23-1119-01A	TCGA-25-1315-01A	TCGA-23-1123-01A	TCGA-24-1551-01A	TCGA-61-1737-01A	TCGA-25-1317-01A	TCGA-30-1892-01A	TCGA-25-1329-01A
LINC01224	3.085829753	2.739948773	1.481342083	3.28817102	2.051409818	2.67706494	1.903242865	1.80432961	2.19551247	2.14791176	0.05388142	0.610662732	1.962120537	0.839543275	1.438671498	1.7123873	2.390342938	0.89945122	3.33951097	2.64259191	3.453612929	3.884530854	1.18804805	1.55045849	2.81478843	3.760355504	3.349275538	2.25024072	1.053058589	2.94731975	2.848032981	2.341964861	1.91179304	1.095572265	0.88515029	3.55950312	1.27295632	2.254605411	2.32422009	2.543988118	3.31657816	1.40615312	1.954544101	3.856299051	1.776240329	2.334615383	1.84877123	2.63186887	1.768272558
AC087741.2	3.048769103	0.657350337	1.02776726	2.04648567	2.116775222	1.72244474	2.260403333	3.02311377	2.79275986	1.75851713	0.79826668	1.615412341	0.870706608	2.828318402	1.66212372	0.916145813	1.685981323	2.22157245	0.494985434	1.7844362	0.434478987	1.550348944	0.77769668	2.21076671	3.32337321	0.556770977	1.140215233	2.06017728	2.627237435	1.06589775	2.680890535	0.832909579	0.50032632	0.885427643	2.81439424	3.86831481	1.96251061	1.191512307	3.74127941	1.630177473	2.36104505	1.03848019	2.152302291	1.835209019	0.637147341	1.879568476	1.382438436	0.7132427	0.845568677
AL512306.3	1.55747952	2.394312663	1.003945344	0.43481053	1.256766226	0.48619153	1.390532927	1.00602629	0	1.48174228	0.13825631	2.566405525	1.238309108	0.263362553	0.776174619	1.57180939	1.717585997	0.10147308	0.695184691	0.42463229	2.265156269	0.82560518	0.25075831	0.39779738	0.33534675	0.868575845	0.411393595	2.05686505	1.025477169	0.44255432	1.01755726	0.482065801	0.38597166	0.704201568	0.48522798	0.24205906	0.42405508	0.940196666	0.22192319	0.260214918	0.21252233	0.48692431	0.664672682	0.87995365	0	0.482131728	0.406222009	0.33677863	1.642013188
AC008760.1	0.741805215	0.95436564	1.140448189	1.63425517	0.668713964	0.38782075	2.335944763	0.87502983	1.55193105	1.25806639	1.20858272	1.510658594	0.686547867	1.902239717	2.499418551	1.731843563	0.841370004	1.00151685	0.541194168	0.72463782	1.135319341	2.634045268	0.94146932	2.5242225	1.20896162	0.741702934	1.760991531	1.91232245	1.203719935	0.44122704	1.070206942	1.580988747	0.34088066	1.307654449	2.66661397	0.77044192	1.54311127	1.965986636	1.08585818	1.77002082	1.21344364	1.00806379	0.718767988	0.83740704	1.468053569	1.122738458	1.993791644	2.13534348	1.537721809
AL645608.7	0.147340198	0.298748833	1.33089019	0.42709132	1.147367146	0.31777394	0.231016052	0.25077692	0.18964482	0.07343462	1.51605294	0.774191357	1.168383633	0.449971262	0.665677627	0.414200047	0.419634304	0.124431	1.075287859	0.1348071	0.639337656	2.115762865	0.40414827	0.46862754	1.03660182	1.300184249	0.530736068	0.74710799	0.599802262	0.40804273	0.313492311	0.725851064	1.09318712	0.744477493	1.20781736	0.88337268	0.75381553	0.463341192	0.94710258	1.60853926	1.6096988	0.52089398	0.751053015	1.229299825	2.111659848	1.624585458	1.550952111	0.40779794	0.128555961
AC093249.6	2.897019387	1.232551182	0.929633677	2.02553076	1.364430549	1.00031577	2.33781266	1.1771315	2.41486137	1.19304745	1.57561523	0.754657965	1.316543075	2.803908093	1.425388051	1.49325272	1.526994409	3.36817196	1.603917597	1.21122999	0.979886374	1.911537731	1.44402219	1.56176622	2.98385167	1.423780692	1.099030376	2.25637706	2.214098484	1.39811504	3.135312051	0.728387121	2.25203864	1.533946174	3.1074781	2.67544727	3.46671309	1.760991531	2.34143474	1.203912758	2.71547968	2.08769356	2.610627966	1.677744256	2.577881341	1.857268614	2.536155424	1.5372834	2.335152289
ADIRF-AS1	2.984741072	0.270123427	1.979974943	1.82119135	1.780244025	1.02671711	0.522540381	0.40521925	1.00947219	0.65903192	0.75798622	1.071943918	1.255394752	0.93779657	2.086599303	1.425870365	1.486403627	1.21641262	0.484808695	1.53030901	0.758166969	2.222404246	1.35037559	1.3794712	1.10800585	0.249283422	1.046877402	0.85118687	2.280848438	2.01764884	1.526773653	1.815859629	0.86873937	0.593446398	3.06988344	2.35617263	1.72566237	1.41224461	0.65399711	2.037321651	1.36847722	1.11635524	1.121753494	1.748909715	2.460455908	0.624093097	2.713546575	1.32492257	0.28615941
MIR100HG	2.105500438	2.408193231	2.482605804	2.0025131	1.76277292	3.13256546	3.924768678	2.4065318	1.45815082	1.45500198	0.21511493	1.398318915	2.744640293	3.625212539	3.417958007	2.179155031	2.869531323	3.21686162	3.252219155	1.30656097	1.09258323	3.039270187	3.2550928	2.88229989	2.1531148	1.094578696	1.606748813	1.29156617	2.704598867	3.71176314	1.122116421	1.920630236	3.96197473	1.757499968	1.02529299	1.22576054	1.82519654	2.873429967	0.42993921	4.803947816	3.25414322	2.36632431	4.395494437	3.215950205	1.05670242	1.186990879	4.361112484	3.22060909	1.476758054
LINC01127	0.337307012	0.718034888	1.544836237	0.11762115	0.704866098	2.2293907	0.061205542	1.29442795	0.35562953	0.7718436	0.0584508	0.60871954	0.286979639	1.761245126	0.724368507	2.493875319	0.576862146	0.60846039	0.362791632	0.19789153	1.674272007	2.817994967	0.69726206	0.51000731	2.76759698	0.149211372	0.159637062	0.08877485	0.252204864	1.30291652	0.877007415	0.28390419	0.05495005	0.247213674	0.55810766	0.60556338	0.46862754	0.339945042	2.51080724	2.740783205	0.0616974	0.44071359	0.239504362	0.316231987	0.043423736	0.551012333	1.261960929	0.73118618	0.309807295
AL121601.1	1.578822663	0.438242975	0.326897619	2.57130561	0.820866414	1.07431433	0.953130951	1.5795018	1.86001324	0.42601176	1.14140649	0.459098298	0.331757966	1.536792074	0.515631952	0.531162959	0.429867982	3.27415569	1.109505022	1.45340785	0.552802216	0.610117729	0.26078663	1.08042882	1.71436617	1.722444738	0.957873968	1.13700306	1.025095368	1.20207409	1.752352731	1.139408437	0.90983363	0.608100185	2.18016834	1.84557634	2.33094187	0.832471878	1.74044771	0.722719961	2.07250487	1.50508676	1.492136522	0.503602017	0.786603005	1.347664904	0.699271819	2.15258045	1.164960127
AC006042.1	0.999816322	1.631137717	1.494439648	1.11103612	0.366077409	0	2.471601948	0.21840047	0	0.37217888	1.21011495	1.440610655	0.610967267	0.708465548	1.155479727	1.38876895	1.580491634	0.53139808	2.123769031	0.52706054	0.691023437	1.375648888	0.56409897	0	1.29976109	0.113583551	0.715955391	0.5895581	0.909696213	0.5503213	1.615288583	0.995368396	0.21138155	0.619939532	1.83766237	0	1.28223162	1.355428003	0.66211944	0.841370004	0.60142156	0.77876903	0.247346517	0.696895729	1.066119539	0.265281262	1.27966194	0.27335716	1.540548468
AL023803.1	1.996343622	0.525152073	0.381154655	1.52364925	1.57180939	1.51774513	0.674692269	2.7689674	2.25953517	0.93378635	0.99278954	0.2102441	0.873152121	2.745748628	0.536787144	0.680058332	0.466067815	1.57623547	3.105121421	1.40837373	1.571108408	2.62642858	0	2.27891898	3.47497517	1.634882267	1.064514974	1.86861238	1.873118962	1.81539302	2.828596703	0.438808593	1.19917966	1.661116347	2.45380758	1.93998823	0.9654011	0.861909024	3.06171484	0.643843985	2.85333203	1.1033855	1.955030782	2.111123434	1.367814648	1.45815082	1.624354809	1.85497775	2.421999718
MYLK-AS1	0.856765565	0.703191082	1.10478578	1.64535613	0.52083497	1.30974752	0.834917785	1.2202251	1.74441371	0.93872367	1.65290897	1.136777086	1.400862597	1.873390713	0.976144578	0.728943484	0.946917932	1.43401535	0.986820219	1.77649006	1.001350712	1.824151552	0.85112756	1.89333602	1.06797712	1.448614455	0.854664262	1.1340728	0.647694059	1.25889182	1.117588683	1.385979013	1.62100316	0.895351459	2.18899422	0.58528449	1.87163263	0.831302522	1.29200726	1.13739013	1.15095044	1.62507319	2.074132138	1.710161977	0.821658156	1.703072366	0.806639519	1.53823712	0.879104876
AL513477.2	0.541614709	0.930695391	0.997466094	0.91542619	1.015838706	1.00873981	3.633409473	0.79826668	0.0854946	1.99277533	0.74803632	0.783062518	1.529988363	3.182481549	1.125220982	0.567143949	2.241138969	1.90752532	1.284147494	0.86389635	0.830402734	2.829998676	1.31365835	1.64077434	1.54311127	0.787192424	2.566674178	1.37387795	1.130535768	0.86907823	0.911464943	1.168195604	0.94146932	1.13578397	1.47616266	2.70743333	1.50008077	0.96136577	1.3456935	2.313503642	1.67145535	2.91562477	0.816968846	0.780136263	0.483779398	1.637336871	1.386946731	1.27815626	1.714945073
AL136531.1	2.902262937	0.97661143	1.308221262	0.68791923	0.328024587	0.29946627	0.852793417	1.82519654	0.52193494	0.71471376	1.13635741	0.863039892	1.54043478	2.240378813	0.931726291	1.307175984	2.23437837	1.56772493	1.628732892	0.70839731	0.899703494	2.391431774	0.65908397	1.71140926	1.07254422	0.942528382	2.564989956	1.31915545	1.193361683	0.76549886	1.222032048	1.218090116	0.94617015	1.074559158	0.7040699	2.61791943	1.39709709	1.683516322	1.03640987	1.727629544	1.31396896	0.83260786	1.358539872	3.2386386	0.723385761	1.265457157	1.922863022	0.37535765	0.929146366
AC107294.2	1.165161356	0.873999299	1.52865761	2.33224255	1.184198116	3.04102986	2.048312527	0.76922383	0.55725128	0.65150059	0.19654424	1.59487532	1.714668643	1.340527379	0.91848338	0.526736648	1.901505648	1.11800578	1.822932281	0.73453435	1.354525808	1.564341564	0.9584214	1.69978984	1.80432961	1.38134454	1.866320568	0.36318771	0.366743552	1.76650529	1.229079806	1.094981628	1.68917024	1.706219146	0.63749399	0.9825908	0.84024415	1.03508637	1.20350798	1.925333068	1.28056841	2.38275884	1.752352731	1.012276323	0.566769439	1.082348856	1.71786915	1.66575684	1.251543184
AC008608.2	2.478849152	0.744707799	0.806639519	3.08191073	1.078505126	1.15405463	1.240706395	3.10602539	4.24833788	1.75534586	2.13194975	0.930006943	1.328072755	1.712920569	1.177755598	1.2219491	1.261457356	1.87829932	0.987413516	1.09920973	1.074559158	2.326828544	1.82642357	1.80855668	2.69458546	1.906892301	1.315326241	1.7268541	2.205322477	1.46339718	2.289230121	1.02683421	2.0964408	1.572851454	2.69059588	3.33650749	2.62695685	1.152731311	3.30410539	1.602355739	3.45969654	2.59035565	1.650236629	2.032690983	1.962384287	2.010537625	1.331572825	2.76535726	1.74763059
LINC01918	0.178037593	0.226699113	0.421772018	0.17322755	0.407530491	0.12195035	0.012336393	1.16456593	0.2117832	0.10744038	0	0.341417046	0.035348726	0.418657737	0.452843129	0.034391826	0.382744304	0.12723599	0.87365658	0.42039328	0.28390419	0.963033643	0.21727067	0.20345202	0.76264825	0.088393445	0.106479849	0.06947783	0.673484167	0.91184575	0.384664099	0.05052691	1.27315096	0.193062101	0.35818962	0.97716124	0.06598716	0.834351809	0.29024224	0.282140598	0.14563182	0.30367271	1.180270495	1.434359795	0.203554494	0.768032017	0.477181255	0.59411687	0.134119848
AC124016.2	0.923142122	0.59793693	0.97661143	1.36453718	0.685472616	1.60210399	1.061806135	1.35331626	1.49813203	0.82574707	0.92183036	0.77628881	0.4379103	0.924224602	0.645866247	0.313447496	0.982740703	1.21528358	1.064436233	0.80633834	0.63895701	1.213843893	0.72317387	1.27944897	0.88872888	0.641378629	0.536311441	0.84860866	0.90763361	0.27410454	0.927462069	0.682967683	1.40934164	0.456983139	2.18198704	1.87908258	1.30107357	0.847799213	0.99715641	1.167175544	1.65654133	0.7667702	1.756257567	0.785168144	1.633314997	0.721024877	0.70209726	0.95703755	0.891207718
AC012306.2	2.979798058	2.113246579	2.40708782	1.97875867	3.179999067	3.09245556	2.980957671	3.08222702	2.23934198	1.74173415	2.70970132	2.163245638	2.215378793	2.801044075	1.882840246	1.917846006	2.572944063	2.06537476	3.117445841	1.92916054	2.131810976	2.499972121	1.8017767	2.19079063	2.82948228	2.854703771	2.05301806	2.29179541	1.896378508	3.04784249	2.164909994	1.534484874	3.06685653	2.194455068	2.26747049	3.02139049	2.20318147	2.457265498	2.73806406	2.623963945	2.82106962	2.94266833	3.783305731	2.730048128	1.615412341	2.525597889	2.946732461	2.46712913	1.725932048
DGUOK-AS1	1.313545473	1.068350985	0.877007415	1.90124097	1.867090326	1.83168567	2.635461023	0.68311976	1.78698715	0.94691793	1.88713495	1.282675859	0.827869113	3.033225049	1.299111873	1.182906701	0.856261961	3.04162872	1.488280659	2.33070454	1.672409629	2.420952442	1.81282048	4.22807342	2.06096084	1.256766226	1.410950642	1.9039751	1.577645647	3.12260008	1.819057407	1.737414779	0.71471376	1.168289619	3.50015362	0.88720501	1.21344364	1.089254501	1.12559489	2.45836133	2.63576185	2.50255982	1.487851824	0.67147475	1.445026669	2.410763651	2.862146288	0.74764199	0.965610253
AP005205.2	0.838185126	0.336708099	0.325427795	1.48245962	0.973188578	2.08583458	0	2.84108946	0.68559032	0.34185073	0.18772178	0.825099132	0.279647089	0.274426301	0.130960898	0.801455406	0.319831765	0.23233141	0.6584072	0.72854955	0.7806773	0.870187498	0.53201612	0.17943128	1.53302889	1.480380528	0.049284608	0.24013391	1.102879491	0.84728206	1.195551209	0.082774431	0.79158016	0.406497917	0.31315209	2.28291113	0	0.239522508	1.51959871	0.436843443	1.7900975	2.53032447	1.72072817	1.244048513	0.04233649	1.441763252	0.393201365	1.37248703	0.485764059
AC074117.1	3.067160384	1.672169498	1.91458658	2.76228616	2.27920288	1.96297795	3.634129137	1.22231454	2.34433277	2.47884915	2.35089189	1.720296809	2.614229766	2.815967237	2.410053506	2.391686822	2.720431	1.81918388	2.399291638	1.65897049	1.131222896	2.443328886	1.45881673	1.89385821	2.37933983	1.456562344	2.367109856	2.49008273	1.903242865	1.88205485	2.662260203	2.202925549	2.79977168	1.898380565	2.15807249	1.87262096	2.72574746	2.244555069	2.09794063	0.712962739	2.04648567	1.73230435	2.5943843	2.463392803	2.674076778	1.904989947	2.836780313	1.64613329	2.95233314
AC022034.1	0.917643035	1.00080266	1.370029537	0.47749185	0.490273833	0.25480878	0.202499555	1.23576292	0.45125159	1.8369399	2.56179027	0.404724509	1.454070722	0.317752422	3.072873807	0.976956367	0.211962477	0.30962484	0.150884874	0.20280951	0.399318536	0.186038342	1.5485643	0.70358909	0.51292584	0.363340085	2.467129129	0.17731134	3.303439667	1.2128411	1.345462288	2.057832876	0.33159403	1.05670242	0.24721367	1.52510493	0.60739317	0.718202386	0.21740199	1.407281632	0.6738552	0.72154343	0.990390197	0.506218386	0.542307363	2.023668991	0.423581713	0.57571168	0.355169208
ERICH6-AS1	1.816123775	0.951299308	1.125878078	1.33467834	1.620752893	2.48795563	2.703788076	2.11061929	2.2045311	1.86582406	1.14180408	2.104715511	2.112201949	1.800265928	1.493960851	1.306560967	1.931692755	2.04495201	2.482037442	1.5459766	1.624354809	4.313117346	1.17107652	2.14302776	4.14232189	3.079193563	3.059885086	1.57476051	1.476258011	1.99064765	1.623153405	3.033225049	2.27548854	0.879604884	1.10097655	4.28197299	0.84889539	1.638901147	3.86270708	2.842255828	2.87566706	3.56058624	3.617614411	1.901505648	0.904582125	1.768776699	2.281364669	2.77235685	1.241381533
MINCR	4.226240826	1.685981323	1.657263395	4.83744515	4.372436161	3.30343967	3.484987945	4.48777602	4.41322604	3.48742499	2.33017119	1.426979889	3.536670881	4.004845299	3.420645918	3.908798344	2.842255828	5.04822079	2.567243159	3.33786355	2.142490428	2.641265152	4.46645028	4.01509255	3.10631501	2.980092671	3.482633021	4.43564592	2.060177276	2.53005783	4.381039929	3.532810392	1.92063024	2.400622589	5.14499653	4.20979405	4.72889091	2.818561923	3.41558642	1.746876021	4.23240974	4.25312241	3.847102064	2.516447614	2.379876976	3.807557605	3.530320618	5.17123627	4.210250189
DNM3OS	1.595350239	1.031278989	2.024199629	1.15483077	1.038082152	0.22199055	0.225518282	1.23830911	0.9003859	0.99054458	0.3011143	0.891544264	0.389966825	0.852642967	0.910939102	1.128425042	0.379879826	0.51535938	0.166935128	0.97747779	0.697138551	0.761521163	0.39745472	0.66972992	0.16196319	0.119131253	0.489679244	0.91727102	1.737662812	0.46741192	0.41910682	0.692692072	0.5812704	1.148601296	1.0468774	0.62941548	0.7022346	0.927383184	0.27585478	0.473016428	0.93414756	1.64347045	0.454754081	0.423747923	0.42960401	1.448385172	1.146316761	1.84478628	1.153493007
USP30-AS1	2.313010933	0.931309545	0.324354885	0.49020738	0.68063062	0.40216464	0.054714864	2.50021268	1.69862217	0.94589004	0.48947926	1.258628195	0.441188597	2.208425959	0.462867863	0.266168907	0.427195503	1.85063213	1.197012676	0.49373781	1.053058589	0.242892321	1.349085	2.10260591	0.27041495	1.194677987	0.363015285	2.24023775	1.902239717	1.35364713	2.115372982	0.670104376	0.57115453	1.130825924	1.1135944	1.20266126	1.08286811	0.721247603	2.16272418	2.264395594	1.04536359	1.499623	0.175866378	2.106987109	1.403888823	1.229922536	0.212615581	0.4097506	0.671033174
Z84485.1	1.897179887	0.545109379	1.852719923	0.69193909	0.793494142	0.61496242	2.10444357	0.50770706	1.4445024	0.97904908	0.51600575	1.040285966	1.626797404	1.831192327	0.928584441	1.118341126	3.078889064	0.99130541	1.619305216	0.81282518	0.531446706	1.36483182	0.43328998	0.6765099	1.10200574	0.485157954	1.316324229	1.06553451	1.330455814	0.49086467	0.744707799	0.323532855	1.73669268	0.467737067	1.56870563	0.78951962	1.01504499	1.128094502	0.60871954	2.288945064	0.36771941	1.91482474	1.180088493	0.841743839	1.008934565	0.582844333	1.098274578	0.74684073	0.909524095
AC091982.3	3.3021059	1.245831935	1.932466359	3.36264257	2.797820437	2.60153829	0.741117385	2.18299018	4.37501932	1.80834875	2.25661839	2.087693559	2.463392803	2.109072642	2.324981055	2.711365448	1.572061182	2.24792503	2.016618761	2.99029505	1.796671713	2.260815724	2.81197708	2.15794435	3.24282902	3.030825881	1.777006133	1.1987323	2.440138396	2.01713319	1.563449257	1.300653716	2.4417442	1.91836296	3.42498348	4.41427956	1.91683386	1.226153082	2.72792073	2.293496123	3.39570515	3.05805599	1.854469137	1.38450556	2.118041876	1.932466359	1.152731311	2.53786526	2.070454063
CCDC84-DT	1.953585133	0.580796789	1.077560889	2.47803627	1.653407313	1.97668879	1.13739013	0.76995868	1.02009376	1.62873289	1.50905176	0.83563093	1.268943782	1.14218333	1.708646706	1.507384209	0.688858417	1.03826328	1.259744518	1.51189036	0.831378631	1.921092316	1.44915374	1.52245602	3.20582736	2.143598546	2.175986629	1.3985132	1.306765606	1.63276689	1.72491864	1.84478628	1.32409933	1.766234035	1.12864503	2.56470175	1.22377611	0.4839689	2.10698711	0.480057781	2.39557625	0.80274487	1.3224963	1.840680219	2.760394455	2.013556403	1.630894728	0.79918282	1.168009292
AC244090.1	3.470855554	2.148931342	3.888207324	3.60006208	2.535734008	3.64167857	2.27973387	3.54301275	2.83057834	4.19141634	2.42706928	3.162666977	2.270310047	3.112604611	2.624534524	2.883777959	2.988262	3.69103094	3.208276935	3.23576305	3.107192143	4.058824781	3.61405715	4.19881752	4.00698734	2.805314726	2.660112751	3.11049635	3.640207158	1.9925376	1.987617829	2.615872031	2.44753602	3.192500282	4.91348337	4.13917229	3.84710206	1.714806858	4.79250964	3.312479701	3.50865417	3.87640298	3.137720017	3.122005727	1.969562857	2.553471567	1.964035075	3.9048365	3.505542556
AC007389.5	1.081805078	0.838954307	0.085260718	1.20555976	0.310679643	1.53581289	2.593287042	1.50714053	1.02975594	1.60908736	0.28656479	0.385320234	1.04103507	2.736648159	0.454669271	0.902717142	1.820947404	2.32332957	0.954297039	1.36847722	0.512543034	0.467769625	1.29415893	4.06621532	2.14536816	0.892692745	0.717978161	1.28223162	1.312640748	1.25908965	1.569143246	1.61220514	0.6145237	1.141804084	1.13043693	2.28136467	2.46312059	1.000972789	1.4517297	1.490162367	1.65072345	1.10717262	2.34407828	1.52081842	0.152908589	0.531108016	0.877707689	0.52743574	0.170069325
DLG3-AS1	1.383544319	0.632161308	0.294401258	0.89646984	0.700081361	0.22300344	0.162477906	2.45380758	0.80409126	0.88766666	2.8365151	0.60715134	0.63097569	1.41715706	0.487369418	0.873999299	0.095597007	1.73669268	0.642616228	0.4925071	0.815777179	0.224629879	0.53984839	1.92636836	1.70571096	1.592226093	0.957037548	0.76422686	1.095168483	0.50686342	0.956967393	0.543734635	0.42418776	0.963033643	1.03942151	2.6145163	1.31264075	0.214085592	1.00394534	0.441584258	1.53180056	1.38899291	0.435022846	0.151461713	0.593892326	2.593047593	0.054505764	0.68547262	1.070729232
AC068580.1	0.855851118	1.305745758	1.045363592	0.57737196	1.350915861	0.80928168	2.243778782	0.49294565	1.04640637	1.35321567	0.98657645	1.342283095	0.481558706	1.505086761	1.171375257	1.534820234	1.280568406	0	0.860985307	1.25351901	0.837997086	0.442606903	1.12011078	0.47085597	0.30704224	0.605650759	1.013675602	1.50976118	0.809481428	0.40933338	1.621233888	2.266927433	1.19039548	1.413332842	1.30656097	0.48522798	1.44777249	1.257355718	0.59274587	0.282688245	0.28482144	0.40533399	0.490703629	1.815601051	1.038082152	1.079668671	0.281711478	1.02927281	1.766982886
AL133353.1	0.861226908	0.272302358	0.292518064	1.71494507	1.165759537	0.93331849	0.026290098	0.79313323	0	0.36840947	0.62274873	0.545745964	1.117588683	1.069119615	0.166996371	0.132323767	0.459791857	1.18929311	1.414458163	1.11199417	0.482065801	2.173658764	0.15135004	1.20991307	0.68277335	1.212630038	0.944056637	1.58474861	0.051180056	0.49005461	1.008934565	0.741702934	0.47580851	0.295248391	0.93499489	1.61793858	0.49846404	0.137609889	0.81484032	0.355591282	0.31422437	1.52245602	1.112355753	0.283208389	0.233164471	0.664205169	1.155245702	0.68245639	0.35599788
AC007114.1	2.094907719	0.590068044	0.915112168	4.06099469	1.26778587	1.59694954	0.433247559	2.23336938	2.38463469	1.38134454	3.16577152	1.49701634	1.296536055	3.57943372	1.982529024	1.361893584	1.548352959	1.73095151	0.928256604	2.07301488	0.96507586	2.636840408	2.71850142	2.14169674	3.64203567	1.374328349	1.655550146	0.9953684	1.079668671	1.13848082	1.107172619	1.54382993	0.88820503	0.968620408	1.92097347	3.2329386	1.0623829	1.225319318	3.33261001	1.967307476	3.6919789	3.24942546	1.255614706	1.91911086	1.014891056	2.748317098	0.751392481	1.99303552	1.123974782
LINC01963	2.17938968	2.006625774	1.635002211	1.85752787	1.906032856	2.536849	1.755781898	1.04826422	1.66212372	1.31654308	1.90101908	0.80548545	1.930664557	0.87895471	1.115738956	3.18280812	2.311350264	1.47936446	0.618199877	2.08098712	2.038880761	3.046660032	2.91081017	2.49008273	1.50660539	3.220609087	1.510483289	1.01319103	1.29026773	1.96023451	1.511394522	2.684240434	2.313247	1.090582395	1.30853307	1.25634589	1.14603659	2.223725603	0.5796335	0.799918445	0.90171222	1.76976591	0.849721984	0.804190784	1.525104928	1.290033334	1.906277955	1.9025017	2.087693559
TAF1A-AS1	2.043429923	0.992998211	1.203098703	1.92486065	1.740982886	0.93260765	0.947102579	1.56914325	1.72363253	1.91102616	1.9093054	0.969374079	1.999647536	1.375648888	1.362138505	0.882448753	1.375648888	1.733029	1.11338087	1.42697989	1.168009292	1.353647126	1.42281054	1.3335274	2.51833726	1.234089481	0.548138289	2.10313968	1.581447852	1.72029681	0.864781315	0.834211479	0.97142123	0.819399757	2.02813532	2.02986465	1.03259071	1.357640708	1.18846162	0.775792256	1.69733495	2.06272016	2.551881507	2.337307094	1.276860581	1.687176401	1.132891498	0.56520951	1.415064776
AL109811.2	1.906638679	1.538952254	1.8539644	1.80165491	1.769242023	1.28267586	4.641971654	2.03447057	0.89656629	1.97898937	1.26196093	1.734260344	2.344332771	2.124651497	1.655550146	2.055540354	2.642044758	0.68216932	1.728140415	1.2831172	1.271270202	2.605391353	1.4386715	2.44857764	1.17655738	1.940127274	3.410935707	1.20085723	2.03138075	1.07286608	1.706098212	1.852719923	1.09039084	1.316324229	1.56506473	1.36826792	1.83168567	2.049654683	1.43274066	1.770725777	1.61662943	2.39610829	2.195235434	2.673783852	1.766234035	2.370821449	1.938589979	1.63866748	2.557227508
AP002807.1	2.622806113	1.120944166	1.321864084	2.15258045	2.251251987	0.61923453	3.100542778	0.77876903	0.76078614	1.97695779	0.75708847	1.024932424	0.752631839	0.977899706	0.947434407	0.729824842	0.577187556	0.94922712	1.943259247	0.69747555	1.012079988	0.998996083	1.05630599	2.18844734	1.8620296	1.492366582	2.323454122	1.58708135	0.875146586	0.49176469	0.922817959	1.942921037	0.36248884	1.078112284	1.81261439	1.54991191	1.41070009	0.997997974	1.4694361	0.79026615	1.10830946	0.90778454	1.034112556	0.822165545	2.554254104	0.929373404	0.390261519	0.1710804	0.55782593
AC023043.1	1.496327095	1.081805078	1.711409262	2.48770484	2.659825495	2.36738067	2.945591628	3.76800435	3.10659839	1.52914462	2.49493863	1.596582837	1.964977014	2.43529642	2.743818974	0.906094336	1.637452735	3.5559138	2.741883594	2.55104896	2.979510781	2.341434742	1.49793066	3.87835551	3.90606355	1.95479611	0.825383957	3.46434258	3.04284517	3.53451034	2.883174855	2.314804587	1.12798876	1.371063547	2.22240425	5.60211448	2.05941933	1.730700968	4.27652292	1.821423804	4.15327768	2.32498105	2.846609072	5.267296044	3.45094941	1.225542277	1.033362773	1.9878665	0.895766291
AC026689.1	0.632682454	0.28840044	0.355288286	1.23112032	1.757993767	2.07787504	0.394358862	0.91606896	2.82332929	1.35432512	0.90121759	0.232627109	1.453407854	0.734534349	0.374808317	0.638440426	0.557122255	0.12748666	0.240750148	1.30989345	0.63014632	0.941568828	1.66162735	0.52919912	2.61261438	1.536054811	0.612546986	0.38915701	0.690485676	1.48245962	0.325286422	0.357463605	1.49041853	0.609298586	1.63961653	2.78965212	1.12034164	0.672627736	1.4784071	1.887623541	2.69337309	1.67145535	0.545707967	0.511541896	0.366299375	1.831685667	0.94536412	0.91689505	0.366039771
AC022509.2	3.235763051	5.45583539	3.708483137	0.98522569	3.886093276	1.87606991	2.116503489	5.21434626	3.46434258	3.81577112	0.51238371	4.542509905	4.459435646	5.936805206	4.457747701	3.851467355	2.163490912	3.56310349	5.594993503	5.52439658	5.070438134	4.223830602	4.37650751	4.91934955	4.46316862	4.189567645	4.687928347	1.93728116	5.680256416	4.35199824	3.246906388	4.921607218	2.32964918	5.499264061	4.90266851	5.53581571	5.45370222	4.024568191	4.90556593	3.749077842	4.53633839	5.64357085	2.706575631	4.700019867	1.732533082	4.053481022	0.990948579	6.02189342	5.024566417
TMEM9B-AS1	1.734260344	1.090219947	1.617118097	2.16455126	1.976407416	0.70962343	3.090960995	0.73300887	1.82190865	1.49282924	2.06043259	1.205193194	1.391953597	1.342729263	2.423741572	1.859530481	1.736948512	0.76571287	0.832471878	2.06788574	0.646451829	1.51347186	2.39195658	1.28289746	1.95997947	1.603799561	2.154364833	1.46027437	1.591298817	0.76378708	1.173397141	1.702825658	0.6820955	1.39446137	1.81716929	2.28576951	1.9736088	2.034214181	1.90903114	0.866452437	0.95073198	0.48651328	1.259975517	1.085162503	1.822429232	0.879764293	0.811087155	1.64665027	1.132711536
AC007009.1	1.037322751	0.899785582	0.331279001	2.53195216	0.74740499	1.1693106	0.215478018	3.55950312	2.24320866	1.83863482	2.17938968	1.635952706	0.858082654	1.731719218	1.515616377	0.649402209	0.928256604	3.95444602	0.911151669	1.13023025	1.028465238	1.444502398	1.45081708	1.51928479	4.03580335	0.350917422	0.056837397	0.92873395	2.290484799	1.57573717	1.120110779	0.57167888	0.34067451	0.113014469	2.69145387	0.93483659	2.51025494	0.599941098	3.99007378	1.429930893	1.40471554	1.42139072	2.374288999	0.841370004	2.364756394	1.316992563	1.243706087	1.34341285	2.134332678
AC083798.2	1.995572137	0.381154655	0.572543667	1.31778946	0.812089087	1.56797575	0.784337346	2.75279312	1.49169878	0.91012246	0.76456598	1.028839558	0.486720509	1.856767368	1.298479426	0.552299275	1.086773757	2.25796923	0.829293029	0.90501234	0.53180255	2.010806682	1.37749957	1.66701677	2.65767958	0.755213502	1.655331689	1.15587819	1.432933318	1.14631676	1.408373727	0.953890178	0.65855018	0.932009714	2.08381147	1.93474943	1.49348396	0.701800655	2.8609694	1.44634999	1.04842965	1.63043003	1.332900132	1.400140564	0.827446027	1.596808395	0.78179554	1.74441371	0.798842938
LINC02381	4.416387149	6.345054988	2.75250175	4.22336128	3.101771708	6.38188268	7.585941009	2.64204476	3.77288056	3.06533232	5.96608949	2.830578341	5.023830748	3.753554936	3.109585587	3.701087407	5.949565336	4.57943724	6.160141836	2.12604835	3.038681352	4.878676366	4.1680209	5.83287846	5.75378151	4.271586782	6.479570736	4.05348102	3.029330133	3.56450434	5.488036239	3.439751302	6.22203438	5.796823089	1.66429484	4.68354646	2.0408897	4.0018508	4.11904613	2.905158377	6.29141064	4.63483859	4.08865242	5.57196721	3.382199131	2.935925057	5.70769952	3.37246826	2.841388323
AP001628.1	2.94500438	0.712650572	0.436046005	0.87859107	1.244255137	0.19462014	2.130924709	0.14479521	0.15920298	1.29581304	0.98324484	0.519528769	2.298074025	1.720296809	0.939706147	1.692956355	0.931393282	0.72657226	1.503576738	0.86057212	1.155029318	0.979374879	0.29176527	1.19744144	0.07526987	0.513074343	1.144527611	2.54726539	1.440954713	0.19538922	0.626857501	2.071775536	0.30789348	1.556891853	1.61757064	0	0.70172468	1.217492891	0.07560266	0.759554658	0.76944662	0	1.161469903	0.495039714	1.66894319	0.967866952	1.805071509	0.32528642	1.507140531
AL050341.2	3.903636175	2.037321651	2.30501483	3.28218501	1.088628229	2.15623314	3.007115413	3.39499656	3.83085502	2.03758924	2.4038254	2.156470705	2.137926471	3.153851298	2.633487038	2.0128023	2.898764811	2.86411526	3.936600165	2.58031669	2.269277617	3.595452949	2.24970223	2.30578441	3.00262505	2.599920923	2.664980151	2.76923421	3.939844198	3.82662719	4.287880062	2.486638578	4.08694613	2.788275879	3.05867095	2.79275986	3.05899401	2.835397423	3.70848314	3.480903386	3.2329386	3.63412914	4.204063619	3.504517708	3.374132165	3.900812231	2.621727376	3.21906889	2.561790273
TFAP2A-AS1	1.127491492	1.199371903	0.638818415	1.91986112	0.442010944	0.52580968	2.485321686	1.34116963	1.60036275	1.03694951	0.6240931	0.403155329	1.11276485	1.526884031	0.431476935	0.559300728	1.469696818	2.72211389	1.361893584	0.02811471	1.147367146	0.615626954	1.53421878	0.78944785	0.90220738	0.828933506	0.301928032	0.87207148	2.165850187	0.06908198	2.063242241	0.608100185	0	1.629678708	0.86131417	1.51232376	1.6684837	1.024537925	0.94579905	1.170891622	0.08686521	0.65303066	1.692713484	0.436781508	0.804629802	1.448185439	0.33257308	1.01155475	0.811008271
LINC01215	1.01055425	0.153550809	0.75626068	0.35703685	0.198204693	0.26912814	0.173948092	0.80309616	0.40036553	0.37614453	0.22371243	1.000641958	0.031385999	1.354071502	0.918606315	0.311070593	2.301084564	3.11619823	0.785369012	0.80757397	1.425870365	2.860090233	0.57971344	0.37314404	0.85418122	2.382758838	1.198504056	0.34248423	0.650813995	0.49538938	1.894906902	2.606488382	0.01237746	1.93933383	0.08597502	0.67704885	0.37258666	0.304563819	3.83043454	1.077709332	1.31454091	0.71450524	0.502147313	1.421486593	2.435171475	0.403383848	0.121212817	0.35249216	0.047910949
AL035420.3	0.380652801	0.381976856	0.101531525	0.23178221	0.338085216	0.8989894	0.299104331	1.52031831	1.87829932	0.99257282	1.09537822	0.052853878	1.502706213	0.914822569	0.374135696	0.663574192	0.700845788	0.18538177	1.386724845	0.64053319	0.356398847	1.879796694	0.37638004	0.37622309	2.63629362	0.589945125	0.326573559	1.00080266	0.795823537	0.33403625	1.402895957	0.299697506	1.11295205	0.396148851	1.49654492	1.99064765	1.55652324	0.498289239	2.09719698	0.277934313	2.17627056	0.51436547	1.67334622	0.829898099	0.29428774	0.593079945	0.7754321	0.41907639	0.767146011
AC135050.6	4.392330842	2.892968682	2.675148355	3.29403603	2.896738268	3.02139049	3.619434682	2.9133589	2.94588754	2.7576064	2.98095767	3.138632912	3.013671427	4.195995032	3.381880597	3.392529869	3.021964917	4.09989122	2.937386026	2.40846382	2.42923138	2.662531325	3.30954373	3.63874329	4.54715488	1.922348947	2.854178197	3.63340947	3.338826103	2.81311989	3.174369563	2.287901761	3.84046895	4.115810105	3.53070072	3.40991005	3.0656228	3.645271947	3.6263067	3.524152282	3.63946558	4.7580559	3.29531109	2.922954287	2.935925057	3.174075298	4.108268514	3.57378334	3.91776251
MIR181A2HG	0.588172774	0.722087326	0.241059037	2.08895492	1.275383799	1.17431379	0.602829897	0.95408046	0.66726831	0.20223647	0.58138416	0.376614092	0.181112868	1.069834973	0.593892326	0.469568394	0.579633505	0.69807882	0.492761722	0.48916391	0.139316542	0.448897491	0.89777951	0.5825195	0.44413693	0.765066768	0.620314287	0.58439687	0.52021823	0.62886476	0.979374879	0.289945533	0.75322391	0.546644873	0.52436401	0.79306245	0.0669857	0.58439687	0.59252623	0.953705939	0.84728206	1.18163467	1.240706395	0.961854638	0.380138604	1.031375828	0.880288739	1.63842434	0.13691943
SLC25A25-AS1	1.102190201	1.160222988	1.161917236	1.37207397	1.959155788	0.38369683	3.725483403	0.47383944	0.99257282	2.0130594	2.28291113	1.030902621	1.895631442	1.549764693	1.999921695	1.313968961	1.642703996	0.56227477	1.492829243	1.86582406	0.687766277	1.256528084	0.52569273	0.96795993	0.47749185	1.557691987	1.815601051	1.43757339	1.742977075	0.4354266	2.25203864	1.438014078	0.57711057	1.136777086	1.73621242	0.89978558	1.54125067	1.199371903	0.67127603	0.618649199	1.7557819	0.80934469	1.131898504	1.265734775	1.849493666	0.785020335	1.940373265	0.72763677	1.706441851
AC010422.2	0.712650572	1.191512307	0.708936262	1.01155475	0.341824107	0.24309615	2.282002664	0.45256915	0.25936792	0.9085504	0.64520512	0.246282396	0.657295939	1.173487251	0.527388333	0.811884677	0.680755971	1.18736361	0.419469184	0.62063466	0.883076094	0.756890474	0.32409688	1.10299231	0.67878544	0.715176263	1.165557382	0.83615869	0.454862981	0.70105982	0.74740499	0.871030256	0	0.921211946	0.57090862	0.16791667	1.21665288	0.90220738	0.58938486	0.649095258	0.50621839	0.99416434	1.286750375	1.373611795	0.65942979	0.59793693	0.435819596	0.4891102	1.125011846
AL035461.3	2.121120965	2.522351711	1.216532751	1.69047596	1.866083802	1.13700306	1.065034455	1.34362255	0.75313846	0.70609884	1.26915457	0.806927136	2.304743452	2.571025534	0.915191435	1.213658114	1.599199844	2.07716155	2.365816737	1.73230435	1.825428795	2.039137676	0.61774651	2.52758854	2.11832492	2.364031746	2.489563963	2.27232138	1.096129908	1.40750763	1.187363608	1.754803541	1.22293151	1.592468186	1.31133936	2.1276298	2.05400582	1.475953828	1.21689894	1.595126402	2.62750773	0.6772209	1.827446608	2.726554149	2.507776828	0.969763327	1.543562855	1.86632057	1.282675859
AC068792.1	0.322895174	0.673341746	0.425716063	1.00929238	0.494357236	1.89995447	0.223843954	0.57331592	0.29083485	1.07770933	0	0.809481428	1.177131499	0.52843089	0.590006585	0.424440241	1.404530698	1.65752928	0.729926495	0.51314244	1.096695512	1.650972362	0	0.49761839	1.62315341	0.522495177	0.808064953	0.14995953	0.669329459	0.20065569	0.43877778	0.309133009	0.55327842	0.890776689	0.05035065	0.33447804	0.79012922	0.5215304	1.25585392	1.113921021	0.69518469	1.1812505	1.107172619	0.922817959	0.536914849	0.448865876	0.313706398	0.77195731	0.499366487
AC233992.3	1.408373727	1.717363758	1.367305783	1.68100196	2.013316177	1.64687164	1.982013635	1.04312554	3.07675895	1.95762955	1.23872925	1.123201156	1.476538807	1.263892987	2.008473672	2.254605411	1.524879867	2.23231736	1.31288053	1.90553359	1.258066388	0.689143532	1.43968117	1.60328761	2.07839718	2.121120965	1.576493458	2.30290413	1.480859286	1.36802385	1.848996413	1.953842601	1.14782341	0.758166969	2.56470175	1.22949877	2.8153744	1.574516644	2.19159476	1.155245702	2.33017119	1.47198088	1.709349222	0.987413516	1.3577478	1.122534197	1.324513517	1.84877123	1.696833095
AC092368.3	1.765251733	1.03539525	1.644906694	0.93378635	2.147668705	1.27207567	1.616144086	1.04459523	1.58886527	2.08394346	1.21214392	1.591750514	1.079052921	0.539802521	2.260028359	1.630177473	1.772219371	2.09026247	1.780742504	1.37823371	2.331505791	1.973608802	2.10418548	1.6623889	0.94233148	1.208961625	2.401176459	1.51657483	1.690979544	2.41089938	1.739991121	1.227319816	0.78390566	2.242697466	1.78471551	1.2774871	2.21564007	1.58910903	1.19028568	1.639845933	1.56889903	0.9318023	1.59487532	2.186581522	1.993791644	1.172903596	0.74843096	0.90140612	2.509997618
AC005884.2	0.833112344	1.598461682	0.78458168	2.17073721	2.855538777	2.93420252	2.137710584	1.46267496	2.95758418	1.47768478	2.67076833	1.093187124	1.488280659	2.292814264	1.722200922	0.450560193	1.878074093	2.23137416	1.14315209	2.33990526	1.394013194	2.989148811	2.02041738	1.7979133	1.83817159	1.16229572	0.701945834	2.32733566	1.326860702	0.8437581	1.191113713	4.174424081	1.41018231	0.289839403	2.82306142	3.26339472	2.20532248	0.473552069	2.02604606	1.880588124	1.95661291	1.53470986	1.248787282	1.236333901	3.229159607	1.602839398	1.96348279	2.53195216	0.731314183
MHENCR	4.263824451	1.57040796	2.497557476	4.54715488	3.175894112	2.0892156	4.026708014	3.79797498	2.93738603	4.22807342	3.36981343	2.415646414	2.682553437	3.322266178	3.287869701	3.123832506	2.94500438	4.02149544	3.08252453	3.02902415	2.004788092	3.50588456	2.93882793	3.15868929	3.22060909	2.476437351	2.21850486	3.92887069	3.430348024	2.12941286	4.10188049	2.745467154	2.30314796	2.715733864	5.27100161	1.96888111	3.71939849	2.197616755	3.67882614	2.405418999	4.25075571	2.99790907	3.03562957	4.1638877	2.765357259	2.657249596	3.179999067	2.94912385	3.369465163
AC113139.1	1.924355926	0.812678022	1.081805078	1.3985132	0.565298476	0.62371706	2.12219132	1.0892545	0.70034186	1.01522035	0.74331855	0.396663512	1.701626815	2.07007987	1.082348856	1.033554396	0.291355866	1.13489908	0.852553123	0.45847615	0.530114587	1.45736683	0.48093623	1.20660737	1.73107037	0.418657737	1.831192327	0.97052815	2.299569605	0.80243814	1.32586668	1.344836797	0.70773822	1.704700617	1.44522288	0	1.03173568	1.505418316	1.32469368	0.222724201	2.11598633	1.80366418	1.247683546	1.437305128	1.315422253	0.745830481	1.878074093	0.94875828	1.503813903
AL391069.2	1.60896499	1.467848224	1.296019601	2.75166675	1.851717372	1.17137526	0.18428891	2.44913835	2.50777683	0.65216987	1.43229069	1.172495268	1.785499993	3.643098613	1.015646791	0.499620533	2.182486744	4.79778945	3.055935433	1.43415298	1.365694585	0.757571008	1.68598132	3.0266587	2.36581674	2.374288999	1.494196699	1.97314062	1.532030356	1.61636906	1.878074093	0.505878626	2.06171121	0.584083613	1.4442483	2.8111497	1.33157283	0.51618392	2.57267666	2.320865397	3.12989997	2.22814248	3.718703041	1.616871946	1.817434627	1.238933811	1.459295567	1.40792928	0.32715002
AL445524.1	2.790251782	4.132840828	3.699603695	3.99218745	4.411128834	4.88926579	3.118303738	4.83744515	3.98503196	3.44144899	4.88077027	2.838491145	3.12044305	5.028387139	2.597448017	3.855066548	3.447215279	4.69238078	3.718361465	3.59935919	3.973672598	3.658110693	3.73858421	4.23189878	5.01056793	3.18309764	2.908271996	4.25989079	3.305039843	4.88224955	3.148990833	2.722951399	2.06195212	2.669149505	4.63895216	4.02841549	4.22624083	3.18721335	4.21213646	4.540762759	3.35507837	5.11550669	5.147562504	3.158079152	2.117025659	4.238625322	2.629717829	4.11581011	3.108651559
AL031963.3	2.759841815	0.292776283	1.694631566	0.99199009	0.952148756	1.35278523	1.821560057	1.41549669	1.44818544	0.74267014	0.47397049	1.187285729	0.783613796	1.474807017	0.532472541	0.840426732	0.95408046	2.6598255	1.653133399	0.61201819	0.885904734	0.468197556	0.91360621	0.55758915	1.15144493	0.501901279	1.388536317	1.05444147	2.399538407	0.19639954	2.075034414	0.424440241	1.75366135	0.923142122	1.83143701	2.4628285	1.35385257	1.312640748	1.14118163	1.148419057	1.59393688	0.57619801	0.857900921	1.202849744	1.002408802	1.804329611	1.024932424	0.18258857	0.784168024
AL359643.3	1.103583034	2.599401527	2.486916729	2.02933636	2.584680262	3.10832693	2.52924859	1.45860641	1.75235273	1.63375587	2.3634849	2.949123854	2.009239619	1.890610478	1.010646475	1.684751052	2.093343535	3.45030373	2.355114524	2.28446428	1.236130439	1.547910184	1.57404035	1.30717598	2.42308573	1.459781287	2.516968421	1.41868834	2.397161536	2.72655415	1.582859673	0.869850789	1.5895847	1.872005253	1.33732925	2.24636302	2.57130561	1.620205585	1.69683309	1.722683106	1.76898555	1.60896499	3.012484657	1.720042348	2.478563863	1.678217404	2.141453002	1.13857084	1.540321091
AC026726.1	0.424944425	0.373171648	0.109521116	1.11218925	0.212022097	0.1846651	0.413518439	1.68499564	1.53895225	0.55048614	0.22269467	0.089156436	0.499864557	1.455206646	0.046980594	0.027650663	0.045938117	1.01652152	1.062913076	0.47162818	0	1.541021393	0.45284313	1.08219952	1.36908652	0.782757984	0.270347943	0.631753	0.275896168	0.05070265	1.742416778	0.292882663	0.08073079	0.174475023	1.62339051	0.78686095	0.40845177	0.22075857	0.64288519	0.905655413	0.4978162	1.31790365	1.564808725	0.118351721	0.783354155	0.385294129	0.275130178	1.47198088	0.449594246
AC084824.6	0.599802262	1.298479426	0.868194475	2.00847367	1.33089019	0.96637342	3.106598395	0.78110909	0.90583045	1.04442234	1.28033075	1.639616525	2.113246579	1.640072659	0.907299544	1.054652694	1.090390842	1.70033633	1.528909635	1.10396289	0.891476256	1.627271381	1.19010919	1.20619138	2.19341382	0.738707648	1.670740181	0.91370756	1.170310521	1.03848019	1.023057048	1.233318852	1.20447941	1.437305128	1.47886899	0.66656372	1.32999553	0.559051235	1.48460722	1.299564396	1.84094452	1.8269656	1.675018231	0.909524095	1.240062993	0.61973475	0.773908127	1.13635741	1.203098703
HDAC4-AS1	1.792441776	0.540372969	0.707076796	1.40684629	1.356894195	1.12191866	0.524704677	1.50782481	2.0035425	0.9983723	0.75000609	0.695644888	1.151982788	1.659516261	0.88569862	0.248967853	0.455287897	1.24962395	0.976144578	0.66482236	0.69884581	1.544836237	1.25696859	1.44543702	2.79528214	1.015044987	0.483123131	0.91932532	1.74416656	1.38984928	1.412039039	1.17678632	0.28247273	0.413456982	4.08609707	2.69607029	1.66654394	0.52021823	1.86632057	0.619995935	2.05478388	1.21749289	1.127795151	2.141184775	0.771222295	1.425388051	0.39360409	0.73047412	0.90778454
MUC20-OT1	3.039565489	1.288948427	1.145467603	2.73694273	1.487851824	1.337779	2.833971943	0.66663844	1.30371569	1.87339071	1.23218515	1.571612696	1.085504915	2.14434224	1.05384021	1.398318915	3.185315685	1.35853987	1.407507628	2.04164304	1.942668338	2.358289081	1.4420181	1.85000809	1.87009039	1.103385501	2.996148691	2.19946901	1.606519068	1.43042923	1.796220564	3.214321337	0.38918203	2.750851868	1.7054663	1.69145332	2.24269747	1.97337983	1.79994191	1.683742088	1.48219377	2.00045253	0.85118687	1.555765648	1.318570152	0.895351459	1.670187762	0.7184512	1.968590401
AC104083.1	1.075083639	2.311633587	1.38377059	1.18497589	2.116503489	0.56451878	0.444195031	2.1702329	1.20858272	0.77195731	2.49145861	1.564116288	0.818146631	2.501314008	1.786506554	1.506352311	0.556350927	1.59438834	1.924355926	1.90603286	1.33514277	0.187900794	1.67551632	2.12476074	0.41979298	1.656756341	0.349214827	1.12885536	1.673583945	0.29509728	0.725851064	2.208931521	0.31339986	1.745395615	2.17049053	0.7691028	0.13173078	1.554612581	1.02282533	1.727362542	0.92340616	1.11427197	0.247843025	0.541911678	2.149713351	3.245035576	0.610967267	2.45566384	1.193249689
AL163051.1	1.065644477	0.316434658	0.732314123	1.5293671	0.924393391	1.23144523	0.441398394	1.08180508	2.07761218	0.45646353	1.45104302	0.221310959	0.583644033	1.917846006	0.920355287	0.865735278	0.520507503	1.2586282	0.82173911	1.15124061	0.684626456	1.580610961	0.44304806	0.96810037	1.72029681	0.975987576	0.880366879	1.10698148	1.386946731	0.91235177	1.599423902	0.791907834	0.96842946	0.737654831	1.37162072	2.49493863	1.52890963	0.638818415	1.9030158	0.616199152	1.49701634	1.98354437	2.105500438	1.371866859	0.520361863	1.733029001	0.83555519	0.87928063	0.601638488
AC073896.3	1.405196315	1.811097645	1.507824813	1.43042923	1.513045665	0.54250834	3.36201286	1.16102164	1.11477056	2.15363217	2.29781122	1.042959196	3.068082192	1.831685667	2.14434224	1.287154707	1.808227372	1.43991463	2.318992655	1.46920168	2.088715001	2.746583705	1.14976908	2.35197012	1.07440166	2.179896502	2.079382286	2.40487864	1.051984287	1.00170911	1.194474219	2.012562117	1.78269258	1.618562669	1.1556559	0.20902344	1.77497312	1.714806858	0.93759956	0.914123729	1.31197877	0.66770242	1.534820234	1.658702948	1.86105013	1.025678022	1.891964384	0.89037733	2.01613804
MELTF-AS1	3.88334091	1.55193105	1.930664557	4.12534681	3.085245967	3.47153637	3.847102064	3.05593543	3.23069066	2.35062618	1.55095211	1.838927381	3.116510054	4.1638877	2.240617591	1.905250114	2.638196524	3.35085708	2.916228387	3.00974554	2.575970806	4.177568693	1.63914392	4.51015769	4.31262245	3.519910448	2.717951157	3.78897891	2.180698672	3.09395442	3.294360742	3.545442565	1.73766281	2.429485552	4.21447214	4.39388025	4.33322629	3.07436342	4.27400301	2.439854925	5.02608713	3.24150166	2.494938628	2.287095226	5.166834402	1.978989372	2.958455871	2.30578441	2.784413599
AC104041.1	0	0.046957587	0.394358862	1.1810899	0	2.12530198	2.383533307	1.38199985	0.62742783	0.57609376	0	1.441763252	1.952849116	0	0.124920329	0.284953131	1.172296354	0.2816925	2.046787287	0	0	1.530114446	0	0	1.86329454	0.674092674	0.426949918	0	2.124542256	0	0.689494999	0.230123706	1.22172542	0.469441708	0.03065467	1.48888627	0.6619879	0.210753685	1.99485019	0	0.03268835	1.59990701	0.687493825	0.068273923	0.573411688	0	1.75898586	0.07797432	0.11589829
AC008443.5	2.73215667	0.378328222	0.658070268	3.77516218	1.477684783	2.26668306	0.588366382	2.6696899	1.96497701	1.74070699	2.18948232	0.749795547	0.954601359	2.825581699	1.588865267	1.320057578	0.953705939	2.79275986	0.815390946	1.01637571	1.328190859	1.77585088	2.62252133	2.34329475	3.7209318	1.567975745	0.906955687	2.31609634	1.180393148	2.42253142	1.479856434	1.526649039	0.58978365	0.594608373	3.17313553	3.70807554	1.80880065	1.106091821	2.90489185	2.10444357	2.96448983	2.68255344	1.883104527	0.742799217	1.614480529	1.691565191	0.714270483	3.34670145	2.004406346
AFDN-DT	2.10444357	1.428640975	1.505205196	1.55988279	1.843200983	1.21830404	2.38384761	2.12889487	1.42084463	1.52699441	1.02547717	1.883336038	1.043275348	1.382438436	1.557691987	1.811097645	2.407913445	1.97493368	1.684221849	1.21665288	1.522926058	3.374132165	1.71979053	2.44121314	2.26026965	0.952705235	1.614918811	1.62195236	1.952052594	1.78894385	1.073296344	1.830658944	1.14655376	0.881247489	2.00691124	2.68089054	1.66429484	1.184386046	1.36551462	2.442523014	0.92281796	2.24897151	1.394911751	1.329789089	1.34678096	1.645634004	1.585496329	1.59151858	0.998372298
ZSCAN16-AS1	2.262355411	1.470185139	1.829178939	2.29754554	1.928383378	2.18531041	1.628001525	2.57130561	2.58169104	1.41562774	2.08098712	1.738948723	1.329367677	2.518337265	0.88051985	1.451964196	2.562050939	3.56947911	2.545063369	1.83993441	1.826965602	2.076341727	1.59891714	0.96007051	3.35244293	1.827215732	1.169651833	2.23175452	1.308533075	2.05478388	1.774240672	0.545633001	2.2765203	1.721724468	2.08279387	2.9733619	2.56887119	1.40792928	3.0656228	2.77660928	2.14508017	2.62506218	2.407622588	1.577645647	3.456942368	2.92521814	1.974933678	2.89821698	1.698122414
AC022144.1	2.52477202	0.414915677	1.10726428	0.56918845	0.273628605	1.71516633	1.764884011	0.19600389	0.06639997	0.42141207	0.3632156	0.712535864	0.41452032	0.915426194	0.592220298	1.289640727	0.604361693	1.60455341	1.760554689	1.02399656	0.944651938	2.909968021	0.68428989	1.28538355	1.67851372	0.862608852	2.893544796	0.52254038	0.580424639	0.47117993	1.892361262	1.880588124	0.49128957	0.947434407	0.96915836	0.69069343	2.60237759	1.49701634	1.45634977	0.792169054	0.9068077	1.24642771	0.384219115	1.059073978	1.67118475	1.00468558	1.199782243	0.90565541	3.145891895
TMEM161B-AS1	1.274476909	1.017245957	0.878418295	1.5052052	0.919655642	0.62864653	0.828743739	2.4806922	2.84747353	1.42010752	1.46849996	1.747112427	0.912351767	1.014891056	1.655808025	1.101399047	1.745159878	1.00736847	0.636880684	1.12749149	1.048040012	1.490916223	1.87508473	1.63842434	1.2267633	1.451964196	0.893808064	1.42084463	1.305154167	0.64062876	1.062709368	1.911026159	0.82710568	0.954601359	2.50859476	1.30765445	1.24404851	1.29026773	1.08700296	1.372073968	1.18868598	1.58549633	1.109985608	0.474015261	1.739471776	0.842447902	1.071338704	2.0130594	1.650013454
CD27-AS1	3.563783339	3.356419484	2.366602549	3.67227973	3.574125923	2.11377472	4.845807313	2.91294048	3.60546717	3.41160207	2.57814319	3.680628187	4.368829021	4.220564835	2.965101696	2.821368367	4.996518388	3.60148714	2.954961245	2.80390809	1.956612906	3.127127662	2.86756773	4.43621678	3.97742981	3.041628722	3.421637793	2.44935806	3.416644246	2.523687	2.910248999	3.523447929	2.42812902	3.010336902	3.52481132	3.79875311	2.53299313	2.55855576	3.54230043	3.847102064	3.12383251	4.48002452	3.626995664	3.520939378	2.103902897	2.879118769	3.000253323	3.65545621	3.280246793
EXOC3-AS1	3.570197493	1.024932424	1.499622997	3.09421354	1.704964282	1.04842965	0.675521663	2.85756225	2.93563849	0.5806974	1.68074363	1.123555043	1.148419057	2.437162612	1.747112427	1.667016774	1.314172398	1.72413985	2.934797317	1.63523332	1.262199373	2.26335006	1.91326673	2.16224237	3.23039968	1.8337051	1.891593864	2.47965768	2.368742079	1.99841329	2.179628135	0.896322223	3.4296368	1.790947556	1.78422679	3.58117396	1.59393688	1.416449906	3.08131245	1.244048513	3.77556243	2.57157109	2.345655187	2.306539224	1.466466667	2.160897122	1.545517362	0.92065853	1.864602762
AL357079.1	1.433198911	0.366895672	0.971910903	1.20085723	0.649215411	1.69933018	0.350596674	1.18625189	1.33180663	0.63333524	1.25539475	1.002616689	0.438283258	1.217384284	1.35017522	0.782679114	0.712359297	0.9825908	0.61179727	0.36504819	0.604413345	1.571108408	1.69957141	0.90931068	1.72441866	0.293843757	0.724053253	1.55218934	1.052875198	2.31027651	1.769474174	0.828303033	0.46901545	0.358911239	1.76124513	1.83065894	1.13023025	0.766151855	1.65675634	0.823164223	1.50311571	1.36004943	0.812476892	1.222114996	0.928864049	0.876830517	1.169888011	0.61022433	0.663766552
AL512598.1	0.605935103	0.145232791	0.511737918	0.61446769	0.574257515	1.26915457	0.454008725	2.60539135	0.8227478	0.4056215	0.17128359	0.760993045	0.219960935	0.854543992	0.376171868	0.069595558	0.254666086	0.51442193	2.67352182	0.72802326	0.278775387	0.636490758	0.43549122	0.83231612	0.46686055	0.673611813	0.328745746	0.11869581	0.269506903	0.38257834	1.245052582	0.1040199	1.19039548	0.5954651	1.59990701	0.61960749	0.16850169	0.578030039	0.3046132	0.120166179	1.42071899	0.37751339	0.964754635	0.476215703	0.079561099	0.924565891	0.620314287	0.62205798	0.340406773
AP003392.3	0.501475236	0.799564927	0.523635425	0.54985747	0.947969681	2.13792647	0.40939488	0.54342825	0.89022015	0.61262464	0.48265171	0.397797382	0.876246392	0.964754635	0.590204715	0.396148851	0.575593465	1.35920975	0.92701712	0.64591441	1.010462025	0.705359921	0.92804729	0.65908397	1.7557819	0.990544585	0.511283103	0.97302174	0.65847869	1.10800585	0.545517894	0.41730778	0.64137863	0.802438144	2.02813532	1.42587036	1.48460722	0.197320679	1.2861326	0.91012246	1.0851625	1.47744017	0.780272385	0.398364552	0.82560518	0.791784255	0.304005389	0.28447069	0.256909612
AC004466.3	1.59869712	0.82981715	1.500080769	0.45352954	1.448185439	0.11419939	4.280975794	0	0.58064629	1.02009376	0.72250542	1.405069515	1.171375257	2.199719336	1.322054624	1.247479516	0.575176214	0.21273563	0.995189696	1.26219937	0.211396581	0.338176412	0.43549122	0.26991939	0.38129085	0.725735921	0.928584441	0.76451048	0.400491397	0.15487394	1.173397141	2.04291388	0.58064629	1.430192128	1.85145273	0	1.6975668	0.937012403	0.11940357	0.361648243	0.83188842	0.1337204	0.752767964	0.513292429	0.565523189	0.888008473	1.413012028	0.33704275	1.612445633
BX470102.1	1.764288234	0.823976038	1.008208783	0.37707252	1.564570155	0.34807099	0.611562451	1.20085723	0.88353753	2.59771292	1.65726339	3.005900949	0.136213582	1.345928131	2.263084797	1.333325422	0.937012403	0.65475707	0.822575717	1.11082852	0.513253321	0.677415048	0.88766666	0.61362385	2.84108946	0.422477354	1.69193278	0.22381418	0.443538033	0.46758142	1.580730288	3.164529142	0.64404189	2.285268249	3.9263554	0.94283073	2.45226576	1.837662372	3.01187938	1.534484874	1.08965226	2.1276298	0.131025641	0.207947048	1.688456703	1.109787784	0.760643055	1.24788378	1.713885294
AL603839.3	1.285614937	0.794803081	0.796336583	1.39831891	1.60853926	1.3021702	0.531349453	1.11853908	2.88952831	1.25007833	1.01359624	1.190285678	0.762506634	0.813978645	0.813830913	0.363215603	0.490093182	1.51091302	1.161917236	0.89397523	0.662213812	1.436869847	0.81174937	0.71700812	1.79380621	0.729535001	1.393107556	0.73794345	2.473202354	2.0058471	2.571571088	0.621676526	0.73622171	0.798963992	1.5860072	1.57500511	0.82159429	0.864290458	1.70960701	1.84788676	1.66271596	1.85676737	2.143860087	1.654618034	1.102766668	1.760554689	0.832755769	0.62894581	1.097313649
AC016394.2	2.833141113	1.057099549	1.325350527	3.91286253	1.968194736	1.25519196	1.628948961	2.51753583	2.55776239	0.75334574	1.80151176	1.710403082	1.256766226	1.94931506	1.803397198	1.201451532	1.714121181	2.48635418	1.426512299	1.88205485	1.604930623	2.781570569	2.48876073	2.09860655	2.6483653	1.90652398	1.830381447	2.57703618	1.947285433	1.50475632	1.413860689	1.293061014	2.68395778	1.389849276	2.35271643	3.11350788	2.08200325	1.32123446	2.87535751	1.684221849	2.97979806	2.46924992	1.990079017	2.828596703	1.888910562	2.188447337	2.010806682	2.24844587	1.546638398
AC073257.2	0.078127369	0	0.87945995	0.18847867	0.094806272	0	0.444652374	0	0.17087942	0.90348069	0.58341414	0.223526827	0.434745003	0.914473934	1.202974223	0.154247483	2.206840162	0.21886921	1.179822475	0.17510322	0.925831372	0.72426126	1.22554228	2.09536859	1.2363339	0.82981715	0.476779864	0.06736262	0.243020457	2.56205094	0.167615846	1.624098466	0.09656376	0.737654831	0.11274755	0.55373766	1.12798876	0.250795536	0.77701828	0.885341125	0.35648021	1.81612378	1.052301858	0.565084558	0.173086455	0.589741208	0.009267481	0.19540333	0.265757406
AC020915.2	2.047562793	0.652789606	0.768775973	0.57399436	0.673960723	0.61334558	2.563160809	0.20899233	0.16406636	0.59639323	0.66754214	0.565298476	1.463690967	2.658495341	1.283117201	2.252560775	1.635002211	0.89829405	1.267412579	0.75070366	1.423350324	1.436869847	1.09080296	1.59200366	0.37819113	0.449425513	1.226153082	1.35278523	1.845229041	0.88701349	1.562743403	1.261835963	0.80633834	1.516305143	0.61960749	0.36420667	0.7515957	1.66402981	0.60720252	0.449743724	0.82786911	1.45295902	0.385165761	0.955918688	0.873834312	1.324922568	2.466620095	0.55147691	1.405196315
AL133346.1	0.142709013	1.320200192	2.104185479	1.70670365	1.132891498	0.4984104	2.776043704	1.50858027	0.57202437	0.5565746	0.55177801	1.713404567	0.244370391	0.17349557	1.12134263	1.566885104	2.02909183	0.12932233	0.703191082	0.90131185	0.903880162	0.248095159	0.7022346	0.42497423	0.47704878	0.254705577	1.616144086	0.74943395	1.551694604	0.57653133	0.745651567	1.526008518	1.59307641	2.783251319	0.80217538	2.36500859	0.78526858	2.550521471	0.33185021	1.117384407	0.71785982	0.86750859	0.792169054	0.088253446	0.541314282	2.04138608	1.861566062	1.93556476	1.617570644
MIRLET7BHG	1.720517814	0.59239495	1.008934565	1.91482474	2.090262471	0.55489408	1.307413014	0.58934113	0.85808265	0.74111739	1.29442795	0.94729134	0.879604884	1.290716442	1.488513013	2.204787002	0.618795268	0.74542336	1.590540895	1.30563119	1.215283581	2.034985391	0.48142095	1.86758312	0.58059518	0.37207315	1.199179665	2.63519114	1.349085004	0.31789442	0.915574838	1.690979544	0.41883989	0.646601539	2.83341957	0.70164871	1.16126746	1.455206646	1.70989056	0.763667854	0.94967007	0.6519911	0.360298966	0.426428937	1.827963337	0.658298027	2.423355253	2.51318814	1.343180258
AL139246.5	1.543111273	0.871875463	0.968100369	0.56136815	0.649095258	1.69193278	0.105427575	0.59378113	1.10021782	1.36326766	1.40728163	1.11218925	1.163320946	1.505086761	1.593936879	1.243706087	0.19300549	1.22777311	1.244048513	0.55036309	0.34311407	0.576494098	0.69795962	0.74747042	2.42466773	0.201183884	1.573094576	1.08905815	1.257573288	0.30237972	2.317659714	0.480172065	0.6820955	1.395630728	1.80089218	2.07787504	1.93246636	1.307767465	3.73821047	1.562743403	1.17007506	0.86268826	0.317608615	0.613247663	0.864290458	1.713634378	1.289640727	0.94850508	1.370255534
AC103591.3	0.824387647	1.739771748	1.094339239	3.17249142	1.765251733	0.69216709	2.040109536	4.27499923	0.99799797	1.46390605	1.70768121	2.396352793	0.625127676	3.804879772	3.173772097	0.705858777	2.460189235	3.87681173	1.847749196	1.17732088	2.022690845	2.295422461	0.79210597	3.79855665	2.04447871	2.777683032	2.898494178	3.30520025	3.175894112	0.57124901	2.707285874	1.866864977	1.94728543	1.077560889	2.90123493	4.45423027	1.94983818	2.474580633	4.23956202	4.595179669	3.48395628	4.50624987	1.460525828	2.005314079	1.121836076	1.655219574	1.931173303	2.82529467	0.958831155
LINC01532	0.315744527	3.009480112	1.266765192	0.23461746	0.785020335	0.64095917	2.291795413	0.20866819	1.16847396	0.838356	0.1400586	0.649783179	1.106822041	3.37047337	0.900246524	0.461636934	5.436235644	2.9315913	4.531281158	1.57783878	1.407723109	1.77002082	0.44656902	0.70282657	1.21623857	0.292776283	0.067893347	2.35562315	1.506873364	3.74240839	1.144910724	0.122968531	0.19180267	0.220177827	0.13809375	3.02080488	2.35537555	1.570647212	0.06334693	1.771994009	2.28002103	1.31723586	2.956141541	4.518118296	0.219153032	0.533055244	0.673097741	0.10989989	0.109713153
AC018653.3	1.300184249	1.419831012	1.092747238	0.6795966	2.090521592	0.22628473	3.202085647	0.6370302	0.66389685	0.99667766	0.96136577	1.438014078	1.643719436	0.968264707	1.498719697	0.71450524	1.700820023	0.73290104	1.062205501	1.1993719	0.744147793	0.926260689	0.48597769	1.11412339	0.81228559	0.862443563	0.929714811	0.94940221	0.356961754	0.80906459	1.358090453	1.444628864	1.37271102	0.911845753	1.08862823	0.17443573	0.66896803	1.703519523	1.02917983	0.888205029	0.64604468	0.94985036	1.18947488	1.231750712	1.041448667	0.912688097	1.619305216	0.41736095	1.460048149
AL132655.2	1.192862228	0.168406538	0.528329581	1.39366605	0.95898919	0.31863477	1.111604945	0.55537982	0.81247689	0.50824165	0	0.292862862	0.734420078	0	0.847282059	0.829360642	1.129571316	0.85034467	1.232185146	0.23659532	1.026348579	1.814072306	0.15414564	0.40475163	1.54091058	0.380544609	1.01747687	1.84273378	0.308693822	0.23179971	0.876530038	0.852642967	0.53130631	0.271953948	0.88111903	0	0.3771265	0.962629447	1.7900975	0.56078462	2.10907264	0.60462164	0.467136124	1.161267459	0.699381642	0.300521749	2.450381243	0.31321818	0.924774927
LINC01357	0.333364723	0.281692504	0.585721949	0.30016878	0.589116678	3.02225259	0.287037592	2.26927762	2.7689674	0.97033395	1.76004159	0.850620903	1.22637858	1.221623554	0.773052869	0.260614309	0.592220298	0	0.731035504	0.27780184	0.996305077	0.756134771	0.94272734	0.20062311	1.59246819	0.715299645	0.87630384	0.95261807	1.160025471	1.46052583	1.128855361	0.217801127	0.44496757	1.166576869	0.91396478	1.50291348	0.31125838	0.51828886	1.61831335	0.303375258	1.63134994	1.45520665	0.709326711	1.971860765	0.282266618	0.522673421	0.304757338	0.31714178	0.188994971
AC138207.5	1.714366173	2.049389702	1.959700143	2.01833607	1.953713867	1.66480719	1.856767368	1.52460655	2.40708782	1.38759394	0.40088338	2.3854443	1.062913076	2.424927023	1.433198911	1.57904831	2.292814264	1.09415182	0.684837238	1.94115679	1.36483182	1.50832357	1.93014827	1.57256381	1.16800929	0.307939636	1.795967643	2.64919658	2.607004003	1.07329634	1.196190254	1.835428439	0.69164833	2.070835257	2.26026965	2.82668373	1.72762954	1.298900108	0.70909415	1.580730288	3.06322311	2.9642171	0.654171947	2.269786439	1.103857977	1.772939448	0.562534844	1.75507814	1.872378486
AC073569.2	0.783354155	1.564570155	1.658240127	1.3562699	1.830147996	1.40826568	0.558572697	0.98647905	1.07275168	1.44766145	1.49325272	1.363968318	1.393556283	1.521636806	1.0630819	1.387393218	1.431962036	1.01574275	1.887623541	1.45909695	1.058309011	0.862855231	2.01507882	1.95205259	1.26794982	1.491173094	0.928958229	1.16022299	1.802640671	2.12454226	2.04356696	1.942133398	2.32641962	0.940108341	0.37669283	1.75159236	1.19641802	1.535143561	1.68274807	1.819940679	0.45734791	0.79190783	1.827963337	1.240359374	1.547910184	1.239822827	1.464592312	1.8683542	1.263567021
LINC02298	1.229299825	0.821029324	1.569394815	3.4974117	2.658775352	2.19406971	1.995346658	1.28526866	2.76565469	2.28526825	1.86811423	1.093946212	1.429494852	2.344332771	1.988603552	1.415964401	0.896322223	3.48395628	0.441104177	1.88381363	1.345928131	2.49307607	1.18657287	2.27130862	2.25561097	1.812820479	1.278619308	0.47879346	2.093624063	2.59146848	1.282231624	3.224396965	1.26125303	1.19216529	3.28980268	4.04473835	2.71878183	0.935477537	2.7141068	2.324220088	1.6267974	0.9968092	2.625871228	1.391303348	2.25953517	2.164301062	3.312479701	1.51617904	0.964921586
AC010331.1	1.199782243	0.508838609	0.538082452	0.72626972	1.10077885	0.85106825	0.759361461	1.01155475	0.82560518	0.42930198	0.42238129	0.420892503	0.470664499	0.905154604	0.519598658	0.75381553	0.711237449	0.95408046	1.602839398	0.66522927	1.075185749	1.028839558	0.28727506	0.83010612	1.38559197	0.344679848	0.435597375	1.35017522	1.437305128	0.2364362	1.591028764	0.646451829	1.28632621	0.588436937	1.1995909	1.25310521	1.55120997	0.656313519	1.20660737	0.544405121	2.48956396	0.45975901	0.886287675	0.793387246	0.743712604	0.985695993	0.976441645	0.17819552	1.803133925
AC100814.2	0.915426194	1.301274798	0.856902013	2.65136093	1.941390775	2.88895851	1.382760543	1.58792741	1.72736254	1.20432838	1.83394929	1.131898504	2.565839258	1.564808725	1.386946731	1.508580273	1.546638398	1.75799377	1.049443663	1.42606125	1.042228953	1.33106537	2.26759982	3.34574897	1.99685305	1.242077188	2.837907669	1.24747952	1.09640163	1.62151133	1.286750375	1.028632754	0.68090074	1.301749378	2.41749701	3.15235113	0.781045	1.31179306	1.76546905	1.750745653	2.59574916	2.67544727	0.625800609	0.553814119	1.265088342	1.384713786	2.022424594	2.77488123	1.495614421
LINC00853	1.148002723	0.43241514	1.026717109	1.98176963	2.671335909	0.94325909	0.151010358	1.54688469	2.00973838	0.78902008	1.54382993	1.680029777	0.794984785	2.098733269	1.500307511	1.058309011	0.653373913	2.20948075	1.048264221	1.24620945	0.402458437	1.197261197	1.40494271	2.0130594	2.60377734	0.719391412	0.681107983	0.52346206	1.916833859	2.07890103	0.744588083	0.474143567	1.45634977	0.724368507	3.078328	2.37186299	1.14716786	0.423410451	2.91253813	1.710403082	2.3438063	1.42587036	1.22172542	0.92701712	1.273359637	1.279897284	0.7221308	0.79068566	0.666830154
PCCA-DT	3.167266954	3.436390341	2.503496504	4.24490108	2.898494178	4.77972707	1.602103985	4.26531626	2.95787129	3.26752227	3.4860648	2.457265498	2.2551209	2.415378668	2.450109391	3.063223111	2.842803448	3.66320238	3.114405879	2.43636859	3.298536535	3.571968521	2.27258554	2.84803298	3.64527195	2.774308861	2.873429967	2.7829492	2.101067921	2.79165372	3.272509578	3.270684306	4.12390071	2.646721282	2.51455271	3.43100875	4.06398573	2.515928152	2.90195982	2.200787507	2.90741332	3.40301441	2.652715403	2.381434423	3.666451909	2.625062178	3.264687099	2.2990346	2.834255586
AC010531.6	1.481550087	0.31125838	0.631385274	2.7874359	0.897443608	1.62339051	1.005181715	1.85422126	1.44316148	1.10800585	1.92435593	0.465760637	0.520305729	1.856002835	0.540441074	0.384691549	0.393823262	1.88359227	2.135056991	1.4203333	0.848895387	1.681001964	0.87111302	1.42291995	2.86953132	1.120110779	0.551964556	2.92955824	1.504756319	1.76854183	2.031676362	0.40925658	1.27029887	0.407110839	2.82723761	2.66445264	1.918631	0.439760366	2.58468026	1.00582261	2.92807418	1.33477937	1.38430011	1.378815201	1.782692579	1.391019327	1.005348936	1.4165616	0.381447079
ZNF426-DT	1.857984817	1.138938323	0.947969681	3.18152213	0.872071478	1.68395736	1.092747238	2.07451356	2.910249	0.59929461	1.60802833	0.760515195	1.553875583	2.058118714	2.043187118	1.350375589	1.333104735	1.95891385	3.054453039	1.11042027	1.806564749	2.461509573	1.54458127	2.77263039	1.69909222	1.248787282	2.006911245	2.43685942	2.377186389	1.7163512	3.172824994	0.399031198	1.85676737	0.830564602	3.40238095	3.90120754	1.51605294	1.61355847	1.90727291	2.225491299	2.76176448	2.50255982	3.968300197	3.044310239	1.470185139	1.879796694	1.519168458	1.99790581	0.712771261
BOLA3-AS1	2.457817598	1.416449906	1.172296354	0.69474236	2.285533353	1.73869863	2.083057087	1.37797902	1.51896227	1.45826503	1.30258785	1.317235861	2.286060888	2.387744533	0.848315471	1.69933018	1.170310521	2.95960962	2.33224255	2.03086567	2.407349101	2.521810451	1.87933588	2.90398389	2.52868361	2.374545336	1.365937329	1.92461776	1.27403606	1.65675634	2.211779885	1.614480529	2.70042666	1.849254742	1.40366395	1.46552436	2.01560448	1.4475504	1.61997013	2.267206966	1.53679207	2.22837833	1.602612546	1.384713786	1.677474593	1.531800561	3.136348138	2.19790201	1.848024324
AL137802.2	1.777006133	0.123502812	0.191407315	0.49039014	0.403115607	0.33613836	0.828465111	0.83506398	0.32035323	0.35240493	2.15414358	0.440164499	0.501198396	1.485506959	0.79542472	0.49635472	0.331757966	0.28976834	1.45780296	0.2550243	0.044733324	1.530309006	0.56508456	2.37814397	1.34116963	0.967619951	0.310838713	0.16524812	0.811672591	0.54191168	1.264980501	0.323485819	0.54605051	0.375547178	0.86826295	0.65014851	0.48651328	0.251625987	1.57720477	0.460261663	0.64581808	2.72269547	1.52986228	1.341727331	0.276513628	0.858082654	0.456248483	0.97988637	1.133081944
AL157395.1	0.334928326	0.040887312	0.444195031	0.83684651	0.947537381	0.32310253	0.396829196	0.10032545	0.91923259	1.00311051	0.6058825	0.038041009	0.453846086	0.785020335	0.235224586	0.189324405	0.278218716	1.67747459	0.518681707	0.53341332	0.124900043	0.309603099	0.28648984	0.95057095	1.36230594	1.578349565	0.055582993	0.86924449	0.376842252	0.70900119	0.685472616	0.292365113	0.4005434	0.451934221	1.06853194	1.17678632	1.37207397	0.730474124	1.94983818	0.728876346	1.54762764	0.83975283	1.428413346	0.046194361	1.40216675	0.182941122	0.635491328	0.66534931	0.283978534
LOH12CR2	1.108527946	1.147367146	0.785967237	1.35037559	0.957291525	1.52510493	1.070206942	1.66970362	1.36178098	1.16496013	0.9462585	1.771209417	2.057623166	1.678746416	1.212424416	0.994004867	4.239562017	1.28693853	1.910042667	1.10625202	0.761276224	2.153632175	1.53470986	1.37410516	2.40924542	2.059419332	1.373499136	0.53286917	1.131441523	1.63134994	1.090219947	0.604310041	1.77782289	1.489000991	1.58981255	0.56737901	1.32841239	1.281806995	2.31846368	1.218905311	1.05230186	1.81716929	2.429994373	2.34407828	1.440360162	1.348236464	1.241259116	0.90480558	0.837247386
AP006621.4	0.85395807	0.313288058	0.874600556	0.46611111	0.605491609	0	1.23677326	0	0.16956914	0.36703384	0.57934817	1.442261112	0.62767575	0.253576132	0.562096657	0.869078227	0.197200971	0.12231817	0.6845316	0.34348971	0.359157682	0.301795407	0.24238693	0.3968292	0.38999765	0.013576583	0.363392118	0.1213588	0.241059037	0.0561747	0.579277407	1.075515655	0.20803767	0.673907964	1.45272176	0	1.23342189	1.155362715	0.31130346	0.124214483	0.18332259	0	0.2170575	0.652374425	0.66267164	0.395330943	0.56918845	0.2687781	0.963981379
AC010894.2	2.403286231	1.069834973	0.807924521	3.35085708	1.764518235	1.91482474	0.896014926	2.04704063	2.71963654	1.0343345	1.51487785	0.644745272	1.341389661	2.17938968	1.3574124	1.27275492	1.545753222	2.51479178	2.104185479	0.94342982	1.60853926	2.170737213	1.16002547	2.76343155	2.33858232	2.01937047	1.385591968	1.78223769	2.765935358	2.11089693	1.295813038	0.639826432	1.30281827	1.044422344	2.34540281	4.06929737	1.00912048	0.920174445	1.42930458	1.916833859	2.85217687	2.774009	2.254605411	2.321903329	0.558107662	1.452214745	2.364386159	2.04291388	1.377499568
AC243773.1	0.011965277	0	1.391953597	0	0.627098512	1.20742238	3.757357498	0	0	0	0	1.293482729	2.551881507	0.288925979	0	1.947931101	2.456215067	0	0.033344074	0	0.90847745	1.178464944	0.08662635	0	1.3335274	2.983288544	0.017325581	0.45023808	0.20378492	0.2040532	0.265244513	0	2.35271643	0.689143532	0	1.72413985	0.08434336	0.327584101	0.27207469	1.57040796	0.17935063	0.19420359	0.125306629	0.291008847	0	0	4.300188572	0	0
NINJ2-AS1	2.00948363	2.586350956	2.365008589	1.6106916	2.414861372	2.51780539	2.633224722	2.63847439	2.76842043	2.31056646	1.85052998	3.794048068	4.272068007	1.871632629	2.52784108	2.319532076	2.771516405	1.87933588	2.525880813	2.67488074	1.425388051	2.508896746	1.70960701	2.0441965	3.43205518	2.566674178	4.157455057	0.9051546	3.352752489	3.61978499	2.304512515	2.483168682	2.88431667	3.417317653	2.29079753	3.77984307	1.63937075	2.267470493	2.74942547	3.148069065	2.16247697	3.11712803	2.316871827	3.245976019	1.890610478	2.126284715	2.346935661	2.34592127	1.45565965
CTBP1-DT	2.253054017	1.545976604	1.835687418	2.3094505	2.491989499	1.28984982	1.740215243	1.68274807	2.05451738	2.09719698	1.93984919	1.750638807	2.052450171	1.803397198	1.333325422	1.678217404	2.147399909	1.92582458	1.432740658	1.80784274	1.417819005	1.334678337	1.99964754	1.73277676	1.88531712	1.821423804	1.168195604	1.53581289	2.143860087	1.52315322	2.010806682	1.108835793	2.88748996	1.162904472	2.28109209	3.19499374	1.18354417	2.244281809	1.67240963	1.964764461	1.28077108	1.28740771	2.769816322	2.365816737	1.385387344	1.941893591	1.748108327	1.37702974	2.04495201
LINC00265	1.302587847	1.587202012	2.360142311	0.82668416	1.012461166	1.75430353	4.448576063	0.37174059	0.6657843	1.44316148	1.66138216	2.005439853	1.541597854	0.811200752	1.618808512	1.676507353	3.411264854	0.43207039	1.93933383	1.4159644	1.750852498	2.595749161	1.60552946	1.43019213	1.18206195	1.96888111	0.813146824	1.28393993	1.09640163	1.22695735	1.805361713	2.480692202	1.72932445	1.99685305	1.16456593	0.58891912	1.10299231	2.392731903	0.68384211	1.548352959	1.17348725	0.72705765	1.778083361	2.047040626	0.906807698	1.051134258	1.765251733	0.74191207	2.046787287
PAXIP1-AS1	4.611753972	2.312719824	2.152042422	3.7840626	2.978335713	3.006514	3.175600746	3.32644955	3.99671515	3.23323481	3.03684591	1.981504686	2.628892382	3.879610853	3.605099381	2.821928743	4.128034902	2.91943166	1.690731979	3.8075576	2.094120511	3.732539394	3.41931846	2.65903786	4.44055927	2.724883179	2.961080994	3.13075771	4.232409735	2.75138916	3.277622265	2.491185049	2.92464308	2.946154377	2.67378385	3.45866432	2.6524348	3.171582075	3.70257691	2.571025534	3.65656326	3.60619218	3.799852766	3.932572608	2.104715511	3.576965832	3.271271985	2.48635418	2.540221715
AL441992.2	1.311978766	0.996904277	1.221090115	3.63340947	1.059382118	2.9642171	2.62007644	2.67544727	1.97493368	1.05265755	1.84975451	2.013316177	1.091274934	1.518962266	2.437162612	1.044830786	1.362305941	1.521063	1.856241287	2.82278689	1.26608352	2.052180251	2.30837572	1.99939186	2.0285948	3.11501988	1.510009302	1.23872925	1.585496329	2.21309077	1.314778781	1.3574124	0.93514262	1.493960851	3.86753746	3.29692726	2.50972104	1.610930868	1.9860826	1.123736523	2.95433456	2.21564007	2.913070157	2.193196909	1.781526288	2.229118452	0.957493731	2.59277804	1.949189004
TMPO-AS1	1.52081842	1.142607569	1.389225867	2.21154729	1.097526114	1.72616005	1.382438436	1.49169878	2.61610657	0.95883116	1.07831333	0.852291405	1.662388901	2.116503489	0.86939581	1.397889077	1.030385454	2.22006663	2.214349504	1.80761651	1.379050339	2.087916938	0.63549133	1.265991	2.2143495	3.045456812	1.837193488	1.94292104	1.516574832	1.64490669	2.080179873	1.33106537	1.90074357	1.477232635	0.52800358	3.2850558	0.870349	1.497729429	2.07425437	3.08252453	1.94855833	2.62945057	1.853460955	2.590078496	2.683663751	2.792759859	1.043622267	0.81208909	1.127402163
AC096637.3	0.59554216	0.253420585	0.062859623	0.27867258	0.326264238	0.18114181	0.347173735	0.75535687	0.77238238	0.54105957	0.47681305	0.247434695	2.267995499	1.319155446	0.164201364	0.069831918	0.588595707	1.20761616	0.878800348	0.27575999	1.452721762	0.50305172	0.11585793	0.88621556	1.51630514	1.299761092	0.953130951	1.07831333	0.065327109	0.1490114	0.449214626	1.353416858	0.25079554	0.25506094	1.07093423	1.36718649	0.57975044	0.54726337	0.89553772	0.650911554	0.39724033	0.73794345	1.536054811	0.936565791	0.079752647	0.236725745	0.326806912	0.54757522	0.278713219
LINC01144	2.996733334	0.358489079	1.165161356	2.14686051	1.442488863	2.25561097	2.823329287	0.75116021	2.40899739	1.23973051	1.15807563	0.809344686	1.131898504	1.889602532	1.663051268	1.194474219	1.50192461	1.91810033	1.621717192	1.3193904	0.779566679	2.439284565	1.17633973	1.4850685	2.31530414	1.517745131	1.507140531	0.77490508	2.823627362	1.09415182	3.18656104	0.85118687	0.66445312	1.280149077	2.27258554	2.50889675	1.65897049	1.411830761	2.33673603	1.598461682	1.58839903	1.81560105	2.813950621	1.886863259	1.640072659	1.463690967	1.05556366	0.77677486	1.926368362
AC108673.3	1.920630236	0.796621457	0.810790301	1.7807425	1.472982927	2.40595416	2.433715789	1.58886527	1.52890963	1.21470541	1.73789177	1.1987323	1.485746329	1.874324528	0.862526208	1.731070374	1.881582879	2.34118654	0.988749552	1.35239265	1.068734447	2.488760726	1.43769189	2.17962814	1.36890055	1.360529618	1.600872754	1.41506478	0.968429458	0.94416033	1.550952111	1.450103846	1.01999944	0.691875886	1.99303552	0.52919912	1.1812505	1.088040473	1.73448317	1.373386476	1.74937353	2.04193071	0.910517832	1.066614473	1.322054624	1.260405589	1.147267503	2.42854674	1.832403975
AL512306.2	2.460455908	1.729789887	0.653752291	0.90102433	1.494926037	0.25153293	1.698849499	0.63778388	0.33577553	2.0989922	0.32063203	1.264109927	1.270298869	1.238933811	1.082006423	1.695369481	1.824893463	0.38298127	1.168195604	0.38432617	1.54382993	2.134083222	0.56520951	1.83091195	0.22938611	0.724123274	0.98797238	2.61872667	1.588158511	0.33806309	1.285930023	0.700845788	0.48030659	0.649892657	1.04280502	0.40511887	0.48672051	1.242490087	0.14650094	0.661772547	0.30135807	1.39330855	0.697623114	1.413230306	0.336493897	0.267627724	1.013799574	0.48142095	2.294634891
GAS5	4.500611184	5.326006998	5.466572444	6.47957074	6.111376683	6.45533367	6.318735711	6.40011883	7.22537521	6.41926569	8.13730005	6.19410185	6.211836886	5.952819706	6.633514105	5.444941471	6.845299911	5.90856237	4.723719556	5.64357085	5.586495359	7.631220776	6.23867321	6.86566555	6.61631641	5.631486961	5.156302559	5.41642177	5.359155389	5.38322086	5.727861989	6.957905918	5.99411156	5.005805819	6.31035416	6.84529991	7.10472208	5.693167908	6.72920936	7.03945255	5.31223146	6.22203438	5.927398952	5.446018694	5.314207493	5.28600752	6.716558613	6.74806875	5.789646077
AL354993.2	0.405512983	0.031394291	0.906807698	0.18349497	0.116053085	0.67053506	1.810123562	0.93692398	0	0.56032606	0	0.80980569	2.046485668	0.157972211	0.117106409	0.070277558	1.979466521	0.29581895	1.246678937	0	0.317439814	1.217670732	0.08692107	0.21733243	0.15382485	0.730541655	0.217548631	0.21907826	2.35401902	0	1.027309391	0	2.27313762	0.368154514	0.38588732	0	0.17002787	0.091449764	0	0.08567598	0.13578982	0.37937615	0.506317658	1.120864511	0.168253109	0	1.780490984	0.10343753	0.393794152
AC118553.1	1.859056459	0.462736005	1.301073569	1.68548699	0.887666661	2.22240425	1.165161356	2.26053701	1.4545177	1.27403606	2.10027702	1.026019807	0.921211946	1.349085004	1.144527611	1.132711536	0.894940912	1.09920973	0.973886407	0.96270801	1.63815837	2.490635296	1.41456556	0.90298659	2.37322115	2.055819042	1.209700214	0.75405775	1.944994978	1.44014219	1.312175854	0.694432282	0.87365658	0.707566877	2.05783288	2.26607561	0.88407488	1.120944166	2.02882629	1.135223149	3.62450699	1.86329454	1.797913297	2.394312663	0.993339351	2.000452528	0.680387741	1.80288412	1.298479426
SH3BP5-AS1	1.595603765	1.154054629	1.385131228	1.92435593	0.828604816	0.3210258	3.227241375	0.8008894	0.72372541	1.71714615	1.25442148	1.16944029	1.305860328	1.567005938	1.333734316	1.965986636	1.807080003	0.67256354	1.599659455	0.95041667	1.026195083	1.438247531	0.85020693	1.25735572	0.81525386	0.918606315	2.437685857	1.72314686	1.786506554	0.9263592	1.664807192	1.344092361	0.6221103	1.267949823	2.68173422	0.86939581	1.61471465	1.144307735	0.66614447	0.857218641	0.87248577	1.02305705	1.294158931	1.545753222	0.591622086	0.864781315	1.145467603	1.03316318	1.447048124
AC020916.2	0.437418568	1.098093815	0.993908292	0.71876799	0.479965006	0.15978686	2.450109391	0	0.12740488	0.73185621	0	1.860493293	0.032350826	0.309624838	0.915784845	1.095657164	0.845895378	0	1.420333299	0.76127622	1.568705633	0.719501399	0.12995858	0.99333935	0.22636836	0.243459213	0.332783142	1.31093324	0.148007263	1.06943658	1.066398168	1.088393293	0.23094765	0.850420474	0.60003312	0	0.76366785	1.82616113	0.23997016	0.139351163	0	0.10134168	0.462910947	1.367067206	0.775074504	0.939249554	0.605349732	0	0.923270908
LINC01150	0.563344174	1.17069384	1.492474759	0.74309457	1.586007199	0.68877852	0.179679798	0.90078757	1.49258294	0.82018817	0.14835492	2.034214181	0.138150451	0.134442582	0.480114923	1.029462433	1.117826336	0	0.211260329	1.37564889	0.615829211	0.818691237	1.1517961	0.5643751	0.13391892	0.158483461	0.804461751	1.79468957	1.087935189	0.33974582	0.28824743	0.717859816	0.27158349	1.244255137	0.3622795	0	0.75036452	0.507300024	0.32626424	0.784822421	1.22231454	1.19657702	0.18382327	1.172495268	0.86561103	0.967866952	0.09654666	0.42778565	0.744588083
AC025575.2	0.051905013	1.324302137	0.021925874	0	0	2.1348435	0.417417162	0	0	1.17633973	0.08655583	0	3.208869756	0.033174763	0	0	0	0	0.555090646	0	0	0.352207307	0	0.04969704	0	0.220593741	0.547354808	0	0.38846391	0.05339154	0.967461785	0.017741354	0.08821972	0	0	2.73579273	0.04039434	0	0	0	0	1.34614787	0.487217529	0	0	0	0.182957568	0	0.021292801
AP002387.2	5.467692653	2.483434861	1.772219371	4.07516498	4.457216705	3.32353485	1.938069362	5.01288314	3.53883524	3.60833945	3.78709962	2.095122512	3.34830175	3.669010951	4.411621924	3.258889508	1.324513517	3.45158179	2.560416657	2.37770726	2.454872091	4.161078675	4.54192341	5.08829169	3.78251167	3.192201734	4.02149544	4.41427956	3.905642635	3.36915576	3.532459601	4.223830602	2.3908983	3.131666046	4.89845384	5.55683872	3.39805756	2.092054501	3.4795271	3.108074412	3.88648675	3.77027761	3.486707943	2.539971038	4.375976348	3.899982037	3.266592989	4.44001113	3.183426332
AC018816.1	0.151360456	0.816196425	0.947102579	0.34299267	0.938862379	0.53989426	0.361748776	0.91965564	1.21551277	0.28914611	0.30357572	0.717497237	0.452219987	0.893141779	1.776490057	0.616358543	0.031561627	0.86349649	0.368648269	2.9976286	0.421034746	0.201212158	0.46266623	2.11726234	1.74021524	0.329973403	2.194455068	0.41849257	0.762648249	0.45903536	0.705930769	0.767355571	0.22136679	0.272702469	1.82721573	1.16632546	0.7541743	0.297207325	2.49702053	0.451436965	2.13617335	1.66261403	0.604011589	0.112100738	0.163856566	0.268675099	0.023015607	4.05256978	0.421632089
MIR4435-2HG	1.98381227	1.526524424	1.238933811	2.35752076	2.906303481	2.47593921	0.579154761	3.48328569	2.29852562	2.26876727	1.44226111	1.739771748	1.838171595	2.117025659	2.030381651	1.484812198	0.963222278	1.95527255	1.126127286	2.16089712	2.064458617	1.235141316	1.81816927	2.09821627	4.3041725	0.558107662	1.60853926	2.33248113	2.02909183	0.98682022	0.872792958	1.560336614	1.06443623	1.791237126	3.16112955	2.4644876	1.27188536	1.86659874	4.41957841	1.610428155	2.36323735	2.41673187	1.034529414	1.165557382	1.162694987	2.107255817	1.426280235	3.36064975	1.236553401
AL139288.1	3.474975166	2.534924029	2.079938441	1.79244178	2.542087199	1.30018425	4.546571866	2.17888001	1.54333243	2.07716155	0.29920931	2.170490535	1.14218333	1.120784856	1.656541334	1.461234834	2.87879137	1.37294603	4.40755142	0.52602556	3.115308231	1.904540629	1.28939116	2.98009267	1.03038545	2.374791808	1.77317515	2.94294348	1.739077534	1.26915457	5.091547415	1.845702242	1.70670365	4.507912764	3.57874384	2.32942256	2.58004807	2.544241005	1.21122999	0.763938206	2.55536115	2.46844174	1.411372734	1.664807192	3.947755935	1.881066676	2.214349504	2.07250487	1.851717372
AC024075.3	1.288748371	1.491911425	1.025292986	1.06471554	0.742933985	1.15878664	2.101313779	0.80132827	0.59261192	1.30352127	0.86478131	1.189074193	4.003112992	1.177648558	1.326860702	2.013788753	2.442124818	1.32596736	0.68357609	1.38899291	1.389849276	2.572394511	1.41575879	2.0025131	0.90458213	1.255614706	1.650723451	1.2833607	0.629477475	0.85487366	1.091598232	1.143047383	0.8281566	1.514642024	0.93710083	0.18606869	1.12094417	1.48366276	0.41351844	0.993209053	0.77921226	1.48851301	0.981880922	1.921867442	0.865735278	1.141406485	1.361893584	0.8223564	1.076997094
NCK1-DT	2.81251796	1.57088659	1.953842601	3.02486923	2.32320501	2.74970039	1.868865451	3.55385882	2.74464029	2.06667094	2.24844587	4.458337134	1.94931506	2.111659848	1.738431668	2.435876462	2.759841815	3.07525052	3.006191198	2.61318589	2.735518613	3.375730634	2.6010434	2.77578169	3.28092333	2.07277344	2.068647472	2.29930072	2.175986629	3.10453271	2.93102687	2.614516298	1.83642446	2.005847103	1.86686498	2.10131378	2.09847984	2.229118452	3.85303446	2.832831131	2.72240362	3.78747478	2.711618419	2.895272752	3.726549291	2.841388323	2.515354993	2.15932431	1.460742613
LINC00623	2.088954916	1.812614395	2.118561632	2.6917411	3.041322735	2.82806601	2.425449198	2.84718932	2.08947436	2.10623584	2.23385412	2.909409661	2.228640216	2.302401231	2.076070204	1.320638916	2.23101318	2.84225583	1.557257845	1.37518452	2.124034319	2.119105152	2.68117953	2.44278491	2.24586926	1.509761182	2.253054017	0.79797706	1.735092863	2.27081567	2.386204905	1.205798626	1.8060927	1.721974884	2.87795661	1.97810051	1.56411629	1.770267569	2.37827847	3.306639573	2.4580681	2.44676928	2.72015657	2.01406876	1.52865761	1.52081842	2.414861372	2.10204099	1.004320198
AL513008.1	2.880875995	0.926526908	1.190688858	0.5999904	1.261253031	0	4.320127239	0.23396134	0.45887359	1.88359227	0.49645191	1.287407711	0.550872925	0.913357568	0.609192367	1.569656242	2.041930712	0.32409688	1.243706087	0.52822926	2.199994344	0.836480159	0.26333	1.27966194	0.55625018	0.065826108	1.797169388	1.28632621	2.236731124	0.33313465	2.090521592	0.407168421	0.16903838	1.414788128	0.35376702	0.40041923	1.07850513	1.028082111	0.58351597	0.974049223	0.15175344	0.21748369	0.353464966	1.098648488	1.444022194	0.360205788	1.06426507	1.12462771	0.827997885
AC016394.3	2.513188143	0.72663784	1.281806995	1.2715757	1.019637922	0.41160361	1.503576738	0.56248325	1.4941967	1.17249527	1.32622784	1.021018831	1.240706395	1.90577722	1.180270495	1.004495526	1.031278989	1.50508676	3.311811197	0.94787519	1.121542898	1.732776757	1.24878728	1.42195601	1.58649068	0.681176333	1.279897284	1.73933906	0.963384596	0.62731954	1.926850966	1.053649001	1.74989348	1.485506959	2.29569919	0.19678383	1.21142089	0.73736853	2.0441965	1.632569281	0.91235177	3.73071083	0.812187341	0.878418295	0.780553908	1.690731979	1.491421546	0.79412618	1.51440884
SNHG8	6.602424929	5.212640476	4.767066436	5.98409352	5.682836643	5.75378151	4.258940431	6.00258062	6.3166099	6.84164895	6.91333752	5.537029128	6.291410638	5.752317442	6.770123333	3.96744957	6.196266915	7.04327544	7.063546942	4.90986632	5.439455963	7.554293658	4.98646241	7.15262325	5.80560039	5.28229299	5.678975045	5.69838154	6.920248416	4.81341249	6.381882682	6.334041526	5.44601869	5.145794741	6.48224105	5.65249502	6.40966353	5.554358223	5.9824002	6.950396279	5.66263217	5.68530605	6.002580618	5.321027691	5.450384956	4.152375443	5.96946087	6.7136497	4.146943106
COA6-AS1	3.398057562	1.190109186	1.436615823	3.79328088	3.153851298	1.78883384	2.027843029	2.77686173	2.84078255	1.33971464	2.29179541	1.725932048	1.755566159	4.012115378	1.367305783	1.964764461	2.013556403	3.36201286	3.607265877	1.84017599	1.901505648	3.775562432	1.50407693	3.00203227	2.75085187	1.464122967	1.173487251	2.94615438	2.699631552	2.71878183	2.939969363	1.970770631	1.69034641	0.883372684	4.91567867	2.41419816	2.70542997	2.651907488	2.31243414	2.026046061	3.43737329	2.85457919	2.837069804	2.212054428	2.387744533	2.03190154	2.779096974	2.54398812	2.188726176
IDH1-AS1	1.241381533	0.317141783	0.666638442	2.8915276	2.075292199	1.67097101	0.632761348	1.2094087	1.60577575	0.42402473	0.96136577	0.535825484	0.542307363	1.838392157	0.599707066	0.708207428	0.349339081	1.25889182	0.452131789	0.40775768	0.685173663	1.379050339	0.42402473	0.90298659	3.06685653	1.717363758	0.665229268	1.08267372	1.603040526	0.51998604	0.394177634	0.167828056	0.72484403	0.125179468	1.33826613	2.23700062	1.24207719	0.246632011	1.62873289	0.942528382	2.74242078	1.36781465	1.345462288	1.23812973	0.515677444	1.682978066	1.154628083	0.47527497	0.559671095
AC016924.1	0.742230621	0.070620673	0.907299544	0.97818782	0.770858319	1.09602798	0.467445841	0.10853055	1.19391031	0.83871522	0	0.245874191	1.499622997	0.551655342	0.427280831	0.447656526	2.730183468	0.61043742	0.823876177	0.1745725	0.658070268	1.050535511	0.69927182	0.97126647	0.58179766	1.768985555	0.223146625	0	0.038474408	1.72978989	0.272302358	0.329578167	0.4043436	0.270454495	1.21962455	0.57947455	0.31665031	1.077881933	0.21750023	1.982256308	0.74964244	0.95243333	1.640308983	1.407281632	0.200800446	0.522003739	0.313977078	0.34560862	0.435944515
UBXN10-AS1	0.360230517	0.156027536	0.41747272	2.58055951	0.703730673	0.70443888	2.006498998	1.43364461	2.40182678	3.22467198	1.67417195	0.722719961	1.107802201	1.21490995	1.247683546	0.630734293	1.103583034	3.0266587	1.757993767	0.95648362	0.225852176	0.415066953	1.8683542	1.88813291	1.37361179	1.980231481	0.708668818	1.26934619	3.554544554	1.3268607	2.541843719	0.941079088	0.28361726	0.945799047	3.55032329	2.81478843	2.15125863	0.460536753	1.97337983	2.025530757	1.76736145	2.73592815	3.433110168	0.6584072	0.895537725	0.156959026	0.617664785	1.1340728	1.347664904
INE1	1.642227679	1.159622019	1.957629546	1.59596393	1.198504056	0.93200971	2.090262471	1.01227632	0.70773822	2.12914099	1.05341905	1.382438436	0.615891621	1.648022263	1.355106165	1.950339065	1.387393218	0.83048367	2.088715001	1.45701061	2.493336408	1.475037882	1.68028838	1.32291872	1.09359158	1.131701262	2.534924029	1.86787545	1.346581249	1.0814286	2.324220088	1.610206036	0.57927741	1.779753125	1.12538763	1.39010185	1.28715471	2.155698854	0.91168818	0.990005903	1.1318985	0.79105451	1.682978066	2.23624413	0.990202622	0.934915737	1.051134258	1.30676561	1.432290694
SPINT1-AS1	3.987471009	2.605391353	3.233552721	4.53007454	4.501183503	4.18265638	3.98298169	3.88738047	5.62279978	3.37826287	4.1983005	3.690658544	2.995255918	4.021956023	4.495076282	3.468109783	4.241987728	5.86427611	3.456634383	3.3463772	3.02577008	2.567243159	5.03002745	4.146054	3.57161428	3.619784994	3.83429116	4.85133892	4.551089814	4.12755758	3.787099622	3.074964477	3.41427017	3.692534074	4.80329021	5.27295436	4.44804795	2.82972158	3.15174821	4.564384831	4.04004691	3.63235556	3.22850419	2.864683616	4.712158042	3.148990833	3.747969239	4.41957841	4.083485805
LMNTD2-AS1	1.696103713	1.452959015	1.795480896	0.51180923	1.606748813	0.96580992	4.392330842	1.76004159	0.84042673	1.89061048	1.11454916	2.055819042	2.507776828	1.750135855	1.163489641	1.732304352	1.535390475	0.59239495	1.638901147	0.61110274	2.631868869	2.297811217	0.47724581	0.78742465	1.33556317	1.806352484	0.555625022	0.89286947	0.782879143	0.53767256	1.673800673	2.340929852	1.33804586	0.667476639	3.90281165	1.35584623	2.95787129	2.25978278	1.35364713	2.574625841	1.74416656	2.17098201	1.323144734	2.202925549	1.229802876	1.277286065	3.597904885	2.21820801	2.950882619
PCED1B-AS1	1.15124061	1.276461468	1.435902642	1.57598473	1.547377905	0.53180255	0.480994828	2.22631063	1.90855014	1.31744489	0.27679957	2.379339834	0.223378877	1.178557674	1.011003904	1.148190797	1.036601819	1.44248886	0.602064594	1.47606731	1.010646475	0.853265728	1.82439628	2.14766871	0.76302367	0.221616882	0.937100825	2.23725068	1.692168276	0.69872417	1.77756481	1.165363565	0.04375343	1.523153224	1.49537284	2.14035612	1.09415182	0.93214434	0.88906662	1.704964282	1.97264365	2.6917411	0.233046528	1.850529984	1.722444738	1.292213391	0.630644674	1.75979605	1.134072798
LINC02428	0.282747421	0.990005903	0.733887949	0	0	1.22907981	1.955828311	1.54644183	0	0.83468078	0.93275703	0.57399436	1.014493399	0.019609945	0	0.017499373	1.227564842	0	1.401685478	0	0.185283141	0.644875717	0	0	1.45221475	0.162653236	0.008178031	0	1.047473758	0	0.399182849	0	1.55988279	0.010665178	0	0	0.07213405	0.006866346	1.61020604	1.391513591	0	0.157028	1.077881933	0.302800038	0.069111914	0	0.524026415	0	0.253162311
IRAIN	0.793954778	0.248329386	0.212874291	2.51291571	1.606271844	1.74989348	1.123295496	0.47262843	2.17282466	1.2999659	0.14107799	0.449328895	0.683655372	1.039753037	1.14344299	0.118715647	0.943515558	0.43177245	0.024023654	0.80577649	0.107663231	0.410113131	1.16388972	0.69434855	2.30240123	0.223692698	0.264754936	0	0.765712874	0.32358181	0	0.586593896	0.16217013	0.092219509	1.42791446	1.67599791	0.66726831	0.780136263	1.10581766	0.708871331	0.78312186	1.06532824	1.111036122	0.724368507	2.305784411	0.179665569	0.840036236	0	0.235869155
LINC01143	0.706388477	0.092486629	0.578675417	0.61334558	0.122168246	1.46827117	1.140818375	0.24109468	0.47022917	1.03789206	0.21617686	0.025276708	1.462674956	0.427310486	0	0.127952707	0.251719197	0	0.403668308	0.89526648	0	0.768032017	0.27021823	0.09096497	0.59468785	0.97920707	0.402057086	0	0.461965251	0.3054362	1.265990998	0.176670695	1.22270745	0.685888496	0.03556213	1.6276101	0.73164692	0.130796378	0.81767534	0.402829381	1.00659556	0.715078	1.13839079	0.175518921	0.896469844	0.729926495	1.196577018	0.23645336	1.046877402
AC100810.1	2.206581254	1.971371832	3.130469769	3.44280029	2.834539106	3.76229394	1.003419712	2.26692743	4.50958563	1.77925361	3.39068932	1.78819737	2.40088589	2.144830755	1.779038727	1.885781451	1.793236265	3.18721335	3.190947759	2.9621904	2.17938968	3.480903386	3.22345828	2.88201227	3.70147679	2.536848995	3.010950958	3.28280419	2.113497754	3.37211998	2.860664599	2.457817598	3.1002333	2.495727482	3.34055391	5.25063448	1.8928518	2.141453002	3.30632039	2.816836329	1.43824753	2.75588022	1.684221849	1.875814344	2.476200291	2.049654683	3.43471324	3.82702487	3.572686603
TLR8-AS1	0.177424751	0.069069356	0.042500556	0.42201285	0.274702557	0.13411985	0.002486358	0.09775144	1.21122999	1.68297807	0.10911064	0.107765765	0.057139712	0.905655413	1.637452735	0.151385111	0.053240141	1.69536948	0.285741533	1.07831333	2.010537625	0.204257647	0.38888791	1.88762354	2.46978316	0.889497966	3.373799567	0.79542472	0.392747953	0.70773822	0.55364121	2.620647809	0.05174642	0.318192704	1.28693853	0.62396279	1.38559197	0.309152893	2.6781615	0.263971022	1.42356908	3.04575565	0.427450398	0.342484233	0.280460814	1.828421057	0.001648357	0.82529639	0.287843335
EIF3J-DT	3.199649801	1.377741572	1.526524424	3.31021151	2.27442039	1.04765647	2.873429967	2.62453452	2.87259191	2.41005351	2.15151051	2.383533307	2.673244986	2.357768877	2.992638804	1.710403082	2.772043503	2.42492702	1.708884364	1.56126572	0.993634164	2.029592522	2.93680229	2.00328397	2.28526825	2.197115832	1.573582685	1.95582831	2.268767274	1.68644152	1.848521186	2.034985391	2.39350509	1.469696818	2.44068993	2.53406959	1.52315322	1.893084607	1.59965946	2.595749161	1.52556122	2.29781122	1.393556283	2.094368231	1.969337995	1.513045665	2.412999031	1.98570772	1.842962002
MIR600HG	1.472507792	1.759514663	0.760643055	0.90565541	1.131011209	1.9353103	3.859105491	0.14492164	0.1168306	0.94233148	1.47584035	0.529252895	0.97661143	0.416605236	1.168733515	1.942921037	1.248787282	0.39010266	0.944327697	1.90101908	0.333556496	0.665056012	1.67774426	0.52393198	0.19663566	1.054089589	1.152477966	1.13657095	0.810058391	0.23930683	1.671679409	1.005504288	0.25248334	0.75000609	1.09433924	0.30585341	1.01021639	1.38876895	0.14835492	0.722880344	0.60835014	0.24946127	0.979747395	0.88919749	0.464114186	0.629766392	1.161917236	0.52413981	1.926123037
RAD51-AS1	3.546513031	1.255394752	1.7037679	2.98855028	1.626797404	0.47151179	4.274496894	1.11612125	2.30837572	1.57573717	1.83542844	1.771994009	2.328617321	2.337307094	3.067160384	2.188726176	2.985653612	1.74561256	1.370029537	1.25479344	1.391303348	2.350626176	2.38439002	2.00742077	1.87362551	1.333104735	2.459182594	2.25227936	2.475939213	1.1563165	2.273137617	1.808556684	2.24944217	1.966770338	2.0265203	1.37487165	1.44568334	2.203988497	1.13489908	2.168184951	1.46527895	1.8949069	1.609466221	2.472383225	2.385959732	1.572851454	2.655154632	1.57256381	2.235452821
AC069281.2	1.428413346	1.838171595	2.632150766	0.64944405	2.114256058	0.78826677	5.172978911	0.55302959	1.27029887	1.63815837	1.29890011	1.854713889	1.020436203	1.473195595	1.289170165	1.189293113	2.441213143	1.01351687	1.731325226	1.47223333	1.209408703	2.87594821	1.22885993	1.35341686	1.37141605	1.029179829	1.275383799	1.4496468	1.073087113	1.6782174	1.716613164	1.768776699	1.28414749	1.970098269	1.18310842	1.13144152	2.52504402	2.056363889	0.84137	1.304127799	1.4420181	1.28549843	1.229079806	1.27424282	1.511394522	1.173487251	1.789448082	1.10900027	1.891593864
AC005332.6	3.61652898	3.197190285	3.096059092	3.67665016	2.793309527	3.62017173	2.933922282	3.11830374	3.00230706	3.15355706	3.26372325	3.463001752	3.329674682	3.411602074	3.454956901	3.753203116	3.132565463	3.75660146	3.434061114	3.39909037	3.300501321	3.36360445	2.83283113	3.47882994	3.48536842	2.895272752	4.535201933	2.99906358	3.015396298	2.62198118	3.027850561	3.703682768	2.41351647	3.407291914	3.15960346	3.27731698	2.8255817	2.987071204	3.23457282	3.167541689	3.06440884	3.91286253	2.552957625	2.967362728	3.495314599	3.195285985	2.771516405	3.03593513	3.143170176
AP000251.1	2.416731868	2.287344085	2.063960442	3.05027508	2.004531499	2.74381897	1.438456092	3.18248155	1.88284025	3.25094721	1.79345539	1.586254773	3.148990833	2.663924273	1.365088102	1.325350527	1.930664557	3.30954373	3.072278722	2.01560448	2.291288151	3.07436342	1.45360835	2.76509038	3.92225864	1.890345668	2.292814264	2.3908983	2.888348653	2.38328636	3.133170082	1.562999202	1.86961951	2.064740166	2.3208654	3.18940918	1.94473746	1.537283403	3.43503225	1.670971014	3.93462376	2.83678031	2.715212395	3.334525338	2.015852435	2.72015657	2.2382788	1.65048388	1.904255125
AL157392.4	2.244020443	0.355629533	1.746357817	1.24788378	0.7667702	0.38650193	1.823407696	0.39026152	0.68264317	0.87778098	0.72713392	0.896153576	0.96042848	2.056092668	0.948658611	1.448385172	1.325552487	1.37937054	0.934147555	0.69795962	0.43328998	1.719503048	0.45143697	1.67589015	0.81415794	0.432481601	0.78179554	1.9878665	1.113682296	0.80309616	0.622449093	0.744707799	0.58329425	0.367979095	1.8048096	0.37941638	0.60137068	0.887920711	0.90121759	0.99257282	1.45578153	1.10978778	0.859416814	0.535110404	0.750809028	1.043846725	1.693643439	0.61635854	0.925314348
GABPB1-AS1	2.835095115	1.180888502	0.68357609	1.2070211	1.724418662	0.48370753	3.543333002	1.00736847	1.23853496	1.02995946	1.74613265	0.635226208	1.822429232	1.98959929	2.039869494	1.380220008	1.959700143	1.25652808	0.736221715	1.03887544	0.752631839	2.188161841	1.70888436	1.6140004	1.24138153	1.463690967	0.957591812	1.30989345	1.05788888	0.47928405	1.443810731	2.370001175	0.91463914	1.129386261	0.97747779	1.01917121	0.95514462	0.918007311	0.59447745	0.951457934	0.66267164	1.15649203	1.207232125	2.065498047	1.69342804	1.084750381	2.313503642	1.21767073	1.646871641
LINC01023	3.412624986	1.294427952	1.316992563	2.38492216	2.439854925	2.53299313	0.78458168	3.28980268	4.33720281	2.35326356	2.62198118	1.437056638	1.75821085	2.810619321	1.536054811	0.721757391	1.909031139	3.33585172	2.390342938	1.37227513	1.400623357	3.289497227	2.76318015	2.97366483	2.47402723	1.87386886	1.558910861	2.70459887	2.8451918	2.26361468	2.967100797	1.600872754	2.87233595	1.566764271	4.07113617	4.37950142	2.76119139	2.268249559	2.60918455	1.809047105	4.29571214	2.46071898	2.329649175	1.766234035	2.350626176	3.155955802	2.436859424	4.0206461	2.860090233
AC108449.2	0.943601296	0.949581598	1.721177401	0.870349	0.497006442	0.80159011	1.856513786	0.26641146	0	1.35219735	1.51511799	1.103753061	1.113770193	0.485275794	0.983556532	1.465278954	1.885781451	0.51031794	1.194000221	1.16632546	1.904989947	1.112561167	1.7320625	0.82300454	0.60698102	0.949010718	1.175427619	1.30563119	0.772118099	1.65097236	0.731035504	1.651730832	1.14586245	0.912871814	0.441798	0.27921579	1.43547958	1.990079017	0.43076059	1.267412579	0.41984825	0.19174164	0.833261375	1.146036595	1.380677208	0.667476639	2.592002814	0.73662967	2.163490912
BAIAP2-DT	3.527550485	2.941766459	2.825294666	2.2584545	2.062189766	3.41093571	3.76724747	1.66111635	2.28790176	2.85137629	1.90876846	3.106315015	2.497557476	2.234613041	2.6431442	2.611289423	2.716880505	2.52048939	2.672965887	3.00114394	2.659577383	2.285268249	2.65515463	2.42308573	2.57623693	1.979466521	2.910248999	1.77120942	3.140750326	2.17574218	3.472559954	2.580316685	2.38749094	2.623082254	2.08769356	2.25407521	1.76924202	2.461251062	1.7037679	3.357088363	2.56421061	2.58112163	2.503496504	2.923505324	2.076599263	2.509721044	2.884882135	1.79271728	2.611553446
AC093673.1	4.285961813	3.056539006	3.74202376	3.05988509	4.272531375	4.31215388	3.767625981	4.44271916	4.63663124	3.89635869	2.81425634	3.433110168	3.620541327	4.430921637	4.18446617	3.303439667	3.858739155	3.90240519	3.712480597	4.10870933	4.431438473	4.864750815	3.56762952	4.17352943	5.27295436	4.568273867	3.588996563	2.791382	3.654757062	5.14579474	3.181836546	2.588192979	2.87621538	3.215605189	5.60580046	5.02149959	4.78174617	3.642035674	4.97492993	4.135597308	4.91642706	4.66162978	5.469860696	3.484664974	3.480903386	4.171330977	3.692942114	4.28495806	3.60583466
AL136295.7	3.038681352	1.41224461	1.527679637	2.56154028	1.274813904	1.64535613	2.574083666	0.94931129	1.74736927	1.08328871	1.74297707	1.370493304	0.659031924	2.432519704	1.766234035	2.477788804	1.765469054	1.2861326	1.344727187	1.25111124	1.455903406	3.0764671	1.69247564	2.06680732	1.57476051	1.411585079	2.241919028	2.7576064	2.053879865	1.14603659	2.108541402	1.57244133	1.05981944	1.969847682	1.85122643	2.07372802	1.09378307	1.898648798	1.6654162	1.770267569	2.69756877	2.45038124	1.348364851	2.338083315	1.086014917	1.41914993	2.2984192	1.22795476	1.881803491
AC084824.5	1.197441436	1.114770559	0.792169054	1.13801609	1.041635773	1.64177552	2.431350143	0.60322888	0.83169308	1.32358426	1.32535053	0.758238983	3.248478042	1.094981628	0.886865448	1.778327343	1.364191722	1.23072983	1.31986328	1.34546229	0.720862903	2.286060888	1.5845299	1.733029	0.73887505	0.75452448	1.984057181	1.11392102	0.813421228	0.79150167	1.275383799	1.092011856	1.69933018	1.561647809	1.37002954	2.58308341	1.48877155	1.241861674	0.71876799	0.966986217	0.85503666	1.54976469	1.297779683	1.219393184	0.548272641	0.942934128	1.495614421	0.77115671	1.175914206
NORAD	6.725894717	6.198142637	6.605176329	5.9975538	5.112923963	5.90548171	6.251450738	5.0760971	4.88298713	6.47214402	4.71215804	6.016625808	6.701385005	6.002580618	6.3473777	7.71286791	6.786115527	6.08965274	6.100427566	6.2933391	6.002580618	5.829956699	6.15630922	6.32939593	5.76314195	5.247760326	6.023713364	5.46233746	5.971052935	5.43197013	5.825599429	5.871896375	6.09872524	5.828413858	6.14159815	5.61921525	5.72112381	6.411988757	5.00125659	6.060481384	4.76583362	5.68934365	5.274733675	6.338473351	5.271972912	5.104691454	7.010867974	5.91796873	7.637574753
LINC01765	0.038719043	0.035229508	0	0.3071203	0.469917579	0.36843874	0.375074005	1.10180395	0.32162612	0.16306359	1.2271424	0	2.7260024	1.746132652	0.130960898	0.166542365	1.354525808	0.62538183	0.427654671	0	0	0.275070351	0.26019606	1.65510746	2.33408012	0.281692504	0.17827268	0.62063466	0.584450615	0.17118444	0.295590262	3.512094521	0.10600661	0	0	1.53203036	0	0.361375097	1.84624722	0.50408188	0.10157527	1.45769918	0.855036662	0.148938024	0	0	0.441146387	0.60650066	0
AC138696.2	3.715766671	1.66261403	1.847507535	4.25075571	4.067520355	3.61155522	2.600492173	3.03986486	4.09790301	1.66281789	1.46743494	0.93637306	2.277073337	2.750003571	2.93215578	4.145589711	0.962017617	4.09613431	2.086870547	2.94942176	2.286060888	2.356172628	3.29143375	2.7667772	3.42163779	2.079125074	2.47106325	2.84428137	2.560144612	1.63375587	3.051496217	2.367109856	2.37161333	1.600143112	4.75992695	4.90486608	2.45863769	1.764776835	3.27127198	2.528118728	4.40550097	3.08252453	2.46978316	3.398057562	1.000887725	2.625613015	2.676263913	3.17096762	3.155955802
AL450326.1	1.797639701	1.004775764	1.880358284	1.67156738	1.877072859	1.34850207	1.623153405	0.75322391	1.43209079	1.5515679	1.04028597	1.527679637	1.672169498	0.86397908	2.115986332	2.322728705	1.720946309	1.43401535	1.089453659	2.01811832	0.818509124	0.894788493	1.39632355	1.69123082	0.9888205	1.579789043	0.920817611	1.05804829	1.735716566	1.75567403	0.850021649	1.12000905	1.00659556	1.8539644	1.41137273	1.73977175	1.59755085	1.064715539	0.90709604	0.326833082	1.54067412	1.05595367	0.861825571	1.032388954	1.923616087	1.228614953	1.761245126	0.79273971	1.792245943
ACBD3-AS1	0.575058569	0.696487942	0.739345449	0.58880264	0.635098679	0.20474717	1.067787596	0.94683771	0.68937566	1.32535053	1.5583742	0.518466364	0.482131728	0.871679565	0.898478034	0.640899645	0.709276729	0.37755206	0.95154868	0.21699953	0.541194168	0.321364641	0.84197082	0.97886652	0.53755109	0.259004812	0.551061639	1.48155009	0.377126496	0.34788868	1.116558298	2.737791003	0.15092039	0.831302522	0.90877465	2.91971338	0.90204059	0.7281901	1.05053551	0.614002112	0.18242681	0.55364121	0.466795237	0.230372869	0.542378497	0.682643171	0.591211724	1.47018514	0.707738217
AC073896.2	1.587202012	1.713885294	1.110828518	3.05929389	1.824634156	1.67145535	2.530861139	2.67160927	2.58294538	1.56012167	1.83038145	1.340064558	1.77756481	1.837193488	1.918631002	1.566236367	1.549096277	2.23637356	2.007963887	1.60552946	1.871120451	2.236731124	1.42909081	2.21103636	1.81188843	2.128344213	1.804113123	2.57571286	1.558480097	1.86432147	1.684751052	0.87553858	1.62270825	1.80458626	2.20921151	2.88289471	2.1832355	1.587927413	1.62270825	2.043187118	3.17560075	2.06653456	1.565974039	1.832870335	1.675516316	1.671679409	2.014585435	2.52616123	1.466028649
ARRDC1-AS1	4.135597308	2.54315092	2.45836133	3.32871679	3.308258804	2.99584792	4.221929697	3.26205417	2.82306142	2.16640326	2.79752415	2.39848805	2.431881225	3.954059972	3.531045882	2.791936462	2.374791808	2.15781621	2.952047556	3.2386386	2.191848971	2.564210608	2.56612652	2.30865556	3.15627546	3.450303731	3.110496349	2.34223641	2.413259725	2.53814777	3.554544554	2.186847192	2.65680739	2.167426033	3.74760448	3.4272675	2.26668306	2.869531323	2.86214629	2.097196979	3.16546904	2.39350509	3.352752489	4.139172295	2.118860151	3.142886018	2.431623738	2.70657563	2.968467424
AL133415.1	0.991646827	2.209982621	2.544516832	0.73060919	1.541250672	0.59295778	0.122958453	1.07595658	0.70922675	1.09809381	0.13454742	1.341504575	0.669082921	0.589341132	1.820225892	0.637376514	0.544167985	0.66939478	0.565523189	1.78968488	1.560336614	1.493960851	1.41549669	1.75507814	0.09138538	0.776429701	0.165449519	1.4784071	0.772883854	1.34836485	1.201664972	1.440610655	0.68117633	1.534484874	0.61071208	0.31003018	2.07372802	0.999731772	0.18146614	1.441763252	0.80124567	0.24652296	0.927540953	0.424632294	1.131222896	1.8093071	1.338045859	1.8467258	0.788857811
U62317.1	0.966986217	0.70719857	0.645205124	0.96238861	1.172296354	0.10480393	0.078469529	2.08356422	0.67445602	0.36979797	0.22216352	1.662817893	0.966780384	0.87740852	0.647930827	0.097683376	0.259940273	2.26515627	1.421486593	0.64763693	0.859200389	0.327126673	0.50110566	2.13742988	0.73193184	0.589783645	0.537869458	1.70109339	0.864952549	0.05065187	0.96507586	0.544775876	0	0.567083962	1.2629609	2.51753583	0.87483148	0.345122033	4.22102647	1.117588683	0.82860482	0.64871123	0.06000453	1.607533391	0.782457156	0.711107625	0.253839208	0.093317	0.311908444
AC104667.2	2.17627056	0.730474124	1.011554747	0.96888975	2.25978278	1.4892233	2.160897122	1.74989348	3.1996498	1.42587036	2.3645017	0.83181759	1.553631201	2.01406876	1.960234511	0.994361235	1.081253142	1.23721385	0.788266766	1.48667518	1.106638825	1.264980501	1.12320116	3.31753307	3.29953886	1.838171595	0.892773265	1.16998153	2.013556403	2.28894506	0.842534125	1.771743965	1.21149983	1.154429005	2.73724081	2.60836581	1.25997552	0.69334646	2.3451219	2.106485521	1.91636468	1.34318026	1.172903596	1.463141716	1.267620936	1.2777044	1.321512718	1.35168549	0.47852657
AC020910.5	2.481529205	1.855455283	1.822564804	2.47295406	2.20581479	2.44857764	1.127580821	2.175327	2.42569738	1.42105515	1.74711243	1.684995638	1.322918718	2.061468203	1.555083434	1.629334742	1.791970894	2.17390793	2.637389079	2.08819354	1.017889867	3.086444142	1.23740587	1.55461258	2.65490271	1.860769778	1.819183881	2.41062792	2.468441743	2.23311459	2.311491926	0.94551511	2.86126193	1.347026887	3.05120432	2.55136005	1.80880065	2.348239391	2.95525067	2.029336363	2.95464741	2.75774095	2.416214175	1.636474989	1.306354766	2.108541402	1.628948961	2.46178065	1.735489989
AC063948.1	1.368477224	0.377034487	0.420949169	1.08711555	0.377810849	0.35938033	2.016375586	0.36187851	1.54032109	0.21233617	0.86764911	0.207559571	1.051514176	1.33971464	0.709326711	0.345693393	1.228164969	1.0323022	1.538952254	0.60503628	0.251496269	2.485321686	0.22873499	1.1812505	1.17837221	1.03996526	0.908774655	0.72271996	1.075287859	0.83152475	1.690216851	0.43382038	0.98008667	0.38292579	1.16516136	1.38636501	0.73300887	0.985998314	0.87187546	0.821314238	0.9968092	1.6140004	1.45769918	1.77756481	0.742230621	1.029272811	0.724123274	0.91496773	1.007368469
AC093010.2	4.127557579	2.366082436	3.384838901	2.81969113	2.301630808	2.96192675	3.525134452	1.83642446	1.62373416	1.72593205	2.98036452	3.71070023	2.221071167	3.064408836	2.513988471	3.27415569	3.436057557	3.24912561	4.598742993	2.88404106	1.950339065	3.623101198	2.83509512	4.28843002	2.97221049	1.493960851	3.040728893	3.02753469	4.141458484	3.36005075	2.226563851	3.203489609	1.65654133	2.211779885	4.08039164	3.1947031	2.77634063	3.186733234	2.26619607	3.066856534	3.1008498	2.81139921	1.049168651	1.768272558	2.48795563	2.132222311	3.467762375	3.06870218	2.898494178
AL691482.4	1.589584699	1.684469145	1.51440884	3.00711541	1.661116347	0.55571101	2.451999397	0.96777398	1.22861495	2.94615438	2.5838719	3.50015362	0.447519395	1.864852205	1.94314466	2.902262937	4.448576063	1.08454151	0.981008234	1.27516063	1.5514412	2.328739988	1.40934164	2.11165985	0.5767143	1.132801517	3.503521826	1.98761783	1.346581249	1.44849981	2.816539443	3.843545247	1.41095064	2.505274177	2.01937047	0.29989143	2.29674387	2.605677995	0.86540888	2.428688031	2.43318677	2.14169674	0.400202126	1.443598356	3.686688919	1.396771985	1.580266365	1.04944366	2.01937047
AC021146.12	0.685078659	1.653133399	0.856561333	1.19000643	1.52986228	1.79965764	1.166808321	1.92889773	1.1771315	1.22595154	1.55988279	0.786264699	0.446955906	2.072026837	0.179152659	0.506825018	2.451727441	1.71845154	2.115986332	0.33472849	2.037321651	0.037882211	0.86726925	1.58792741	2.64891206	1.830911948	1.459096946	1.00829709	2.676023032	3.64676068	2.367659478	0.122340081	1.20102891	0.854181224	1.58219572	3.19873732	1.45860641	1.534709864	1.82968858	2.830578341	4.27652292	2.46258168	3.851467355	1.470526609	0.728387121	0.950570955	0.992789542	0.89526648	0.059823681
AC092747.4	2.189271776	2.388015891	1.43757339	2.02319358	2.266927433	2.78551867	1.917846006	1.26454849	1.39173735	1.61257717	1.46219995	2.036295215	4.083485805	2.883174855	2.102348881	2.457817598	1.999647536	1.4445024	1.753786396	1.73977175	1.719287063	2.436135511	2.51808416	3.26273348	2.17598663	2.083057087	2.585237077	1.43163188	2.055819042	2.37718639	1.561766216	2.571305613	1.2669952	2.181987044	2.37853544	1.68796059	1.56553639	1.824151552	1.25735572	1.792441776	2.81940771	2.68640141	1.729100975	2.050909885	1.254421484	2.439284565	1.996343622	1.89918474	6.902868051
BACE1-AS	2.799771679	2.400622589	2.017133185	3.53420264	2.481803878	4.12166032	4.342824062	1.43209079	1.20062519	2.80090488	2.02986465	1.450103846	2.011331192	2.383286356	2.199469006	2.824185994	2.74296567	3.55136236	2.579771755	2.61102733	2.572676662	3.317533069	3.54963565	3.30145186	3.47187046	2.399779108	3.028150838	1.97591303	2.304743452	2.37905773	2.070972388	2.541843719	1.64152376	2.439547987	3.4549569	2.91139218	2.44200655	1.96888111	2.50460518	2.516714577	2.51025494	2.7829492	2.091288848	2.741883594	3.291433749	2.103631834	3.042510238	2.2679955	1.984293983
Z84492.1	2.456443574	0.424944425	1.80761651	2.88574802	2.197373755	1.83421304	2.72347422	1.47653881	2.47540124	1.73741478	1.37681007	1.077881933	1.713162467	1.388085951	2.174951693	2.102872906	0.80857214	1.72593205	1.054089589	1.68893564	1.093783066	1.766013856	2.3841166	2.19843827	2.69963155	2.640422092	1.698122414	1.37905034	1.379950562	1.61757064	1.835946126	1.066006533	0.84622021	0.96507586	3.28126039	2.84280345	2.14712358	1.698390278	2.45010939	2.082003247	2.86245341	2.14118478	1.59151858	1.288848399	1.36802385	1.49583862	1.252523435	2.6598255	2.663924273
NUP50-DT	2.102040991	1.846489739	2.137429877	1.89111277	1.575984728	2.05166566	1.076997094	3.38348776	2.93882793	1.84750754	2.24219065	2.627507733	1.17678632	2.683386742	2.077612179	2.310276515	1.721724468	2.00823623	2.38956541	2.23101318	2.530861139	1.77853501	1.9860826	2.39635279	2.76010927	3.623101198	1.306961962	3.67954377	3.260158343	1.94012727	1.114123391	2.222404246	1.48714497	1.693875042	3.76150161	1.10180395	2.14302776	1.355208127	4.10554619	1.700044775	2.5694432	2.56829531	2.637106453	1.614714649	2.678161501	1.403888823	1.24725503	2.8615737	1.605315626
TDRKH-AS1	1.021096835	0.837584983	1.330234141	1.16944029	1.222114996	2.03347638	0.294967867	1.69145332	2.16430106	0.91994082	1.70496428	1.081253142	0.860572119	1.29732246	0.70735399	0.985864435	1.258628195	1.29113923	1.72838399	1.33941304	1.886329015	1.313968961	1.13209418	0.79797706	2.21409848	1.097108605	0.493737806	1.19829671	1.029755936	1.22444349	0.739758544	0.772118099	1.40519631	0.817175846	0.89728795	0.99164683	2.11549954	0.941568828	2.85894551	1.846725796	1.36869208	1.52198137	0.994164342	1.654862645	0.722415611	1.27494016	0.831608913	1.11454916	1.282444223
NAPA-AS1	0.847799213	1.548831593	1.459516288	2.07634173	1.805823384	2.88317486	0.942934128	1.96625199	2.14330569	1.48366276	1.92612304	1.44797428	1.757499968	2.107515847	1.362503523	1.908550136	1.753786396	2.45836133	1.575737168	1.38289232	3.298872471	2.29079753	1.99092713	2.57183904	2.90164532	1.297779683	0.682021682	2.0009598	1.529144617	3.36299021	1.17069384	1.80165491	1.25908965	2.166917187	1.26145736	3.3463772	1.47625801	0.727210191	2.70349412	1.634255167	2.0045315	1.45500198	2.595213849	1.538710474	1.564570155	1.940127274	1.929421145	2.21771962	1.545753222
AC006333.1	2.953766584	1.797409125	1.448185439	1.8123434	1.772718284	3.09898612	1.862782851	3.02815084	3.24503558	2.47965768	2.4254492	1.766748235	1.92964012	2.496776483	2.51133526	1.784226787	2.470815064	2.84545434	1.755566159	2.00768201	1.754303529	1.796422575	2.53944197	2.13068114	3.17066184	2.000452528	2.910507436	2.41879429	3.231958684	2.08072839	2.183235497	1.826965602	2.56583926	1.909563821	1.53750589	3.18060003	2.20133271	1.586254773	3.42693616	2.277614399	2.6622602	3.02255657	3.240526654	2.724031229	2.237250683	2.439854925	2.581121628	2.94615438	1.675244895
AC024075.1	2.000452528	2.022690845	1.440610655	1.77271828	0.99077534	1.26915457	3.187528254	0.9318023	0.77635926	2.13120597	1.36593733	1.405069515	4.626877179	1.845229041	1.503576738	2.259303857	3.406984177	1.27167015	0.912688097	1.75625757	2.066534555	3.507914253	1.91004267	2.52477202	0.93618974	1.801898481	1.938589979	1.98634073	1.534930604	1.19391031	1.808678669	2.027559387	1.25340615	1.730569283	0.71355173	1.06203953	1.41203904	2.152816551	0.88679607	1.406395672	1.16209414	1.57586095	1.635002211	2.497309022	1.441763252	1.442699666	2.541580493	2.17419288	1.340527379
EPB41L4A-AS1	3.288824967	1.973838626	2.361193833	3.15837958	2.729665886	4.13740594	2.425959055	3.02139049	4.45124204	3.0773852	3.52996836	1.830381447	3.087970058	2.697434057	3.038681352	2.055035673	3.741641293	3.23833437	2.990295049	2.50460518	2.309158355	5.148419924	4.08821357	3.9934442	2.93764269	2.346676532	2.191594758	2.62280611	2.368459156	2.68976392	3.018053738	4.221026467	3.05267041	1.929421145	3.32676821	4.56259783	3.17436956	2.233114592	3.05867095	3.469485425	2.85865082	2.77794576	2.00768201	1.61355847	2.55855576	2.38439002	3.476715901	3.82081225	2.668012149
AC099791.2	1.482193768	0.430841109	0.334292123	1.69295635	1.300440779	0.13981908	3.058670951	0.94834529	1.08677376	0.25474697	0.74675935	0.767609054	0.286824903	1.545753222	0.825471526	0.603100589	0.763023674	0.14784224	0.774191357	0.77617462	0.653637673	1.772939448	0.29200314	0.92065853	1.40706872	0.823538806	0.316550384	1.23514132	1.57088659	0.5600119	0.780553908	1.059701107	0.93985431	0.113815771	2.36819539	0.64978318	1.00170911	0.690403916	0.4201301	1.244679329	1.37162072	0.86206315	1.211891066	1.103385501	1.036409867	0.887013488	0.568070953	0.67829542	1.211420888
AL355488.1	2.704867615	1.004775764	1.531029266	2.61846279	1.199967594	0.19462014	3.331673423	0.65363767	1.16370832	1.5293671	1.38559197	0.893141779	1.404942714	2.484209978	1.076589055	1.640190821	1.222314543	0.23862938	1.134072798	0.55420551	0.645031629	2.183477158	0.4833605	0.98569599	1.54791018	0.961854638	1.227442329	1.79271728	1.246209445	0.67524752	2.339108804	2.255372834	0.870349	0.960801809	2.19551247	0.92225751	1.17732088	1.757499968	0.99320905	0.41452032	1.7123873	1.98530005	0.313706398	1.438247531	1.488280659	1.55747952	1.68203774	0.86608735	1.823407696
AC007938.3	1.793236265	1.328190859	0.873152121	1.15690575	1.142514643	0.52018155	3.07436342	0.42147103	1.2363339	1.46992283	0.69938164	0.983648098	1.374536382	1.733539588	0.58018206	2.113117806	1.77853501	1.60603939	1.376107587	0.87588929	1.315850583	1.510658594	1.00550429	1.56965624	0.98414317	1.842470358	1.72838399	1.91885646	0.602512939	1.2030987	1.32333551	2.180953322	1.35785489	1.205911191	0.60499034	0.62878371	1.01971876	1.132711536	0.84459738	1.383131356	1.40408303	1.55725785	1.410431807	0.76922383	1.127204389	0.95815323	1.686684671	1.76827256	0.834040461
AC040970.1	1.382892322	0.598911151	1.200857228	2.32447405	2.093624063	1.88459679	0.346354405	1.89513581	1.0236173	1.58144785	0.40704879	1.621233888	1.580266365	0.570354942	2.021218945	1.795220635	1.144702449	1.73843167	0.476047363	1.40168548	0.751329174	1.476538807	1.38430011	1.01611189	2.59633996	1.413230306	1.822174674	0.57718756	1.416449906	1.37141605	0.719729091	1.197887447	0.5339409	0.758604121	2.11524643	1.43968117	1.09239092	1.184767631	2.40276853	1.286521202	1.0757523	1.4906789	0.662213812	1.250703096	0.87895471	0.909310676	0.570178265	0.90983363	0.683734653
ZNF674-AS1	2.892674811	0.841743839	2.160391349	2.24819329	1.378815201	0.76819467	1.953842601	2.69851293	2.1316722	1.96073009	1.64222768	1.161712866	1.134899077	2.516968421	2.160391349	1.403175246	1.57040796	2.41985145	2.559668918	1.61471465	2.324220088	2.361936496	1.51440884	2.03217688	2.49118505	2.239341984	2.1499928	2.48956396	2.77177475	1.37749957	2.943528227	1.876069915	1.72051781	2.048312527	1.32555249	1.47390103	2.97628569	1.517745131	2.69906655	1.697120583	1.78624262	2.06680732	3.23163673	3.968687843	1.518255961	2.072026837	1.526008518	2.26131694	2.148931342
AL844908.1	1.15878664	0.568392591	0.790604262	0.45657792	0.582437031	0.17251752	0.212764167	0.12818462	0.45426367	1.29847943	0.7177227	1.013516873	0.331757966	1.102766668	3.035935126	1.046062447	0.26737556	0.9984733	0.546891102	1.72469091	0.687353585	0.437549424	0.51600575	0.37119989	1.03489283	0.345729239	1.108835793	0.22766685	0.33529463	0.42960401	0.477355878	0.850021649	0.2123671	0.754057749	2.66094237	1.2070211	0.60441334	0.341440709	1.39719749	0.4379103	0.52717134	0.92738318	0.242681147	0.79026615	0.175103224	0.525618889	0.252548142	2.08072839	0.98522569
AC005537.2	0.556770977	0.68178362	1.331572825	1.65924859	0.039309465	1.69216828	1.4119349	0.93305621	0.59554216	0.52470468	0.47295436	1.129215174	0.975492484	0.222111817	0.021421498	0.323673346	1.526773653	0	0.698019219	0.39990942	0.815390946	0.918153255	0.58942859	0.38144708	1.67975491	0.974049223	0.412046415	0.02944932	1.35147913	1.5349306	0.465062065	0.003950074	1.47456777	0.228734992	0.04711629	1.48785182	0.65883212	0.686673058	1.3996974	2.855538777	0.16165262	0.53943954	1.251351661	1.372275129	0.119769724	0.36859396	0.439701106	0.95214876	0.282247827
PTOV1-AS2	3.078616777	2.250486418	1.632057805	1.95332823	2.261064702	0.64672088	4.463694989	0.80799474	0.68853911	1.54220706	2.16691719	1.962257963	1.714366173	1.809563597	1.567724932	2.735518613	1.840680219	0.89154426	3.060521506	1.11782634	2.290231364	1.919604901	1.03147267	1.88510126	0.85834363	1.91458658	2.188726176	2.69822624	1.552902476	0.56158404	2.459456579	2.58308341	1.70470062	2.391956584	1.41644991	1.1165583	1.4694361	1.842470358	0.88036688	1.229922536	2.35802671	1.28014908	1.195962031	1.848521186	2.013556403	1.835687418	2.913642433	1.13229758	3.298872471
AL138724.2	2.139555766	1.803397198	1.405932915	2.23596822	2.211276123	1.96169878	0.478861132	1.28752233	1.9231068	1.37681007	0.95739565	1.621511329	0.789650809	1.683244787	1.018764645	0.799622405	1.612445633	3.06384531	1.903472385	1.33615836	0.706388477	0.537360229	1.15366196	1.41738802	1.84345198	1.183647705	1.268943782	1.6458883	2.151759463	1.47086327	1.839934407	0.646601539	1.17876636	0.844069486	1.26915457	1.40240528	2.05918762	0.983244845	2.75941473	1.621233888	2.5900785	1.25816797	1.32728793	0.969158358	2.302168752	1.993791644	1.388992906	0.91800731	0.822425143
LINC01816	2.934476569	0.874122685	1.140215233	3.0696215	1.670740181	3.14682012	4.057533164	2.99557258	3.35275249	3.11321158	1.61491881	0.906631762	2.35853104	2.076599263	0.831959242	2.020132003	0.927540953	2.2733731	3.659897123	2.80807797	0.834988406	1.323031726	1.38597901	1.52699441	4.28443344	2.475150004	1.360529618	0.67854163	2.466867899	1.42195601	3.804879772	0.708524453	4.04734408	2.846609072	2.62916059	3.69216181	1.52623267	0.885514161	2.42519173	1.647599473	3.51530877	2.99966421	3.547574692	2.642875257	0.962708007	1.93933383	1.92964012	1.44915374	1.966770338
AL133367.1	2.385959732	0.399031198	1.555765648	1.41575879	0.864154035	0.72610235	2.426547966	0.29774645	0.92551007	0.67638598	0.78965081	1.048807029	0.688054198	0.758991512	1.568899032	1.263267183	1.954337915	0.50029111	0.867933641	1.56700594	0.68357609	1.625333331	0.53972337	0.62767575	0.69994121	0.846632757	0.891685861	1.29442795	1.795220635	0.51054656	1.825428795	1.974933678	0.81152009	1.119488508	0.88452836	0.92052981	2.38171662	1.059582771	0.59284384	0.309334761	0.54092296	0.55845349	0.706235232	1.17533015	1.006432901	0.690567436	1.626264776	0.63374799	1.14716786
AC006206.2	0.002044395	1.617331646	2.355375546	1.05034311	0.394070312	1.87658412	3.327741341	1.26972256	1.56676427	1.53058586	2.14971335	1.910792337	3.946932167	0.560860113	0.738875046	0.398302014	1.966503287	0.50080827	2.068647472	0.89569233	1.044246372	2.188860197	1.64422535	0.25553548	2.97453288	1.959979473	1.337571747	0.03675857	2.241919028	2.4056827	1.876847196	1.182906701	2.8935448	1.733991813	0	1.05649427	0.27335716	1.520442292	2.91743959	3.623490589	0.59041795	1.68250623	3.377306738	4.152375443	0.893296138	0.049095796	1.080267224	1.45769918	1.829935413
AC005076.2	0.898202743	1.050929829	0.61318516	2.36542125	1.179154295	2.07580742	0.572669981	1.53114996	2.54184372	1.4679509	1.28014908	0.817942182	1.000972789	1.533946174	1.230118828	0.771620087	1.519598712	1.98073906	1.04597956	2.01585244	1.073977149	2.077612179	1.25664716	1.68598132	2.18844734	1.876361852	0.699941206	0.90600601	1.134899077	1.96225796	0.962217008	0.82560518	1.35219735	1.671455351	0.85887689	2.37919878	1.66994415	0.986130894	1.73159487	1.752828442	2.15986929	2.02813532	1.916118707	1.203507978	1.741093357	1.517745131	0.626703196	2.25796923	0.987755305
ELN-AS1	0.781109093	0.549960968	0.964921586	0.96398138	0.400419231	0.57782248	1.216412624	2.01963986	0.53673001	0.46583067	2.60237759	0.675247518	1.320342807	1.616995022	0.667476639	0.713111644	0.855403315	2.87148452	1.661866848	0.90649249	0.62871512	0.78619641	0.80520722	1.2293993	3.71359743	0.283554219	1.090582395	1.35865459	0.830231933	0.46718196	0.166150039	3.082227016	0.20803767	0.234777392	1.15732382	2.67980913	0.41941311	0.973967815	3.83964189	0.856187012	0.35446243	0.81461213	2.33781266	0.507228565	0.509456257	0.939413121	0.407640337	1.47862279	0.450856422
PRKCQ-AS1	1.556523242	1.845026816	1.566236367	1.52031831	2.347955962	3.23134486	0.684289887	1.87606991	2.08381147	1.42971632	2.06370677	2.067885743	1.772485163	2.24586926	0.581989385	1.543332429	1.19829671	2.12166274	2.25978278	0.71265057	1.633882309	1.11218925	1.97116063	2.5935393	1.5831101	1.227319816	0.585919455	1.82917894	1.786242616	2.58361138	1.104593949	1.791755893	0.99381172	0.995516482	1.33089019	2.65490271	2.19238284	1.454304307	1.13101121	2.126826287	1.85651379	1.30390772	1.75353631	1.894111687	2.556416866	1.7123873	2.090521592	0.87429656	1.258891824
CHROMR	2.09386758	1.488771552	1.773994592	2.05661373	1.431833279	0.29109293	1.510009302	1.66894319	1.77248516	1.37338648	1.55508343	1.248123134	2.104972458	2.388255003	1.047473758	0.757011533	1.678217404	2.04756279	2.315304139	1.71466864	1.755781898	2.428688031	0.81061396	2.79866158	1.25263407	2.205087422	1.479592014	2.80589948	1.376107587	1.16555738	2.439017349	1.682748066	2.20133271	0.918776905	1.47456777	3.05027508	1.11256117	1.899432301	1.24812313	1.808105992	1.40428986	0.91304304	2.281629455	2.252814431	1.840433497	2.007420769	1.861781389	1.61781111	1.669703624
AL590560.3	3.366467454	1.030640363	1.768031097	2.84660907	1.113921021	0.76152116	4.598180966	0.33384961	0.41561926	0.75183203	0.57857505	2.821368367	1.113921021	1.871120451	1.265990998	0.940514959	2.679809131	0.0958189	2.040889698	0.39692668	1.227319816	1.931173303	0.83776637	1.87557736	2.61715029	1.298479426	2.013059401	1.02529299	2.269277617	1.05726954	2.903413907	1.303715694	0.22758365	0.59125317	3.05415419	0.23281043	1.38831086	1.909031139	1.87409152	1.014694245	1.88799897	1.34658125	0.927888295	1.945482988	2.308375722	0.457822803	1.396101815	0.08104667	1.812343396
AC026471.4	2.964489831	1.111202894	1.802640671	1.74216464	1.474807017	1.85320542	3.098089185	0.73420687	1.8728779	1.87883576	1.75282844	1.430429227	1.413012028	2.90109912	3.001728845	2.008984888	2.637936026	2.19816398	1.981504686	1.58981255	1.088628229	2.582515542	2.18145736	2.29414263	2.33325694	1.584748609	2.16613474	2.30369288	1.840433497	2.5105427	2.79866158	1.913529778	2.32242489	2.594931514	2.26954516	2.28240688	1.08104172	2.340707922	2.05350839	1.917846006	2.67296589	3.07227872	2.350626176	2.232060997	2.078397178	1.996076844	3.106315015	1.74021524	3.526874383
AL355001.2	1.742729495	1.703991104	2.308655561	1.8620296	2.123202414	2.46817136	0.479067689	3.02635324	3.08402789	1.64780864	2.25355338	2.004788092	1.660181655	2.029592522	2.478563863	1.283117201	2.021218945	2.3070665	1.159210463	2.30678818	1.476258011	1.08407317	2.0892156	1.62727138	2.55212021	2.233114592	1.733791377	1.74763059	1.8337051	1.50146756	2.234896823	1.286750375	3.10895919	1.719026225	2.327865	3.53773446	2.0884339	1.867583121	3.05532902	2.483674989	3.38970814	1.99064765	2.81251796	2.584161879	1.469436103	1.690475964	1.847507535	2.64619394	1.438247531
LINC02014	2.110619287	0.479067689	1.732062499	2.90109912	1.686684671	2.65573195	2.222940418	0.34234462	2.8365151	1.64976473	1.10609182	2.253553381	0.301498705	1.137201173	1.979235901	1.38176519	2.245610896	3.36232073	0.822944299	1.77903873	1.787962358	1.828913884	2.4035544	2.49572748	2.47842614	1.91405047	2.686401414	1.13209418	0.765066768	3.20551238	1.021096835	1.663755421	1.30872604	1.942392996	0.58413317	3.31344921	2.42654797	0.9532992	2.31426357	2.788524713	1.41575879	2.85009981	1.523649249	0.810058391	2.671609266	1.406395672	1.043846725	0.99436123	2.230440199
AC083880.1	1.360049427	0.948758278	0.60650066	2.18816184	1.180989202	2.13144633	1.448880772	1.79224594	2.26490544	0.82102932	0.86199248	0.289498477	1.243442323	1.849493666	1.033163181	0.891685861	0.985308874	1.59054089	0.929714811	1.19010919	0.320758369	0.760515195	0.55509065	0.33906514	2.44595554	1.410182313	0.577822485	1.38055319	1.456136306	1.37542634	1.869124143	0.240235069	1.54356286	0.985695993	1.73716843	2.36217753	1.37476678	0.750300865	2.36765948	0.747107986	2.15701719	1.97591303	2.345121902	1.294637321	1.341389661	1.889395684	0.610610843	0.34301687	0.573834972
HMGA2-AS1	0.40925658	0.254261678	0.70749284	0.81208909	0.635491328	0.31457413	1.553631201	0.21508518	0.25380335	1.53203036	0.03711013	0.418597735	1.081428598	0.374662078	0.317587262	0.477803162	1.10077885	0.59771646	0.650729952	0.27110567	0.294203994	0.962388613	0.28449092	0.07401891	1.56772493	0.051427493	0.781173191	0.05289126	0.77139895	0.26590919	0.349407149	0.172450871	0.83484717	1.170310521	0.64672088	0.21113753	0.26401394	0.465964282	1.17451354	0.899292167	0.07949422	0.93275703	0.704201568	0.629539466	0.325404183	0.092014672	0.968429458	0.22419306	0.229486405
ZNF528-AS1	2.360399414	2.145368165	1.158408976	2.24897151	1.01279497	1.07405992	2.178356262	0.93856281	1.05556366	0.26265147	1.15329851	0.599468822	1.772219371	1.136570945	0.943952943	2.013556403	1.983277392	1.09788152	1.306961962	0.70593077	1.195962031	1.023996563	0.95601206	1.13578397	1.38332542	1.50075732	1.792245943	1.01046203	3.129283173	0.90695569	1.910792337	0.449682571	3.07525052	0.603015667	0.97264027	1.36088311	0.51066593	2.236373555	1.06835098	2.050669593	0.90348069	1.86645965	1.680539488	2.220835949	2.03657698	2.38384761	2.777683032	1.9809938	1.46291493
SCGB1B2P	1.225088381	1.577427343	1.66563906	1.99092713	0.658173423	2.30314796	3.022832521	1.07878606	1.00920643	1.71266619	0.74764199	2.86656321	1.852719923	0.536365748	1.037535546	0.83181759	3.385806948	1.1098867	2.186847192	1.28375606	1.243334134	3.824319827	1.32675545	1.1614699	2.44780952	2.973664826	1.442920124	1.30352127	1.549096277	4.60581757	1.956612906	0.804190784	2.57475736	1.312292628	1.95997947	2.76203207	1.32186408	2.9602211	1.87163263	2.912538131	2.14021325	2.43266131	2.948516428	1.408587696	1.363968318	0.91905027	1.98634073	0.78425269	1.377741572
AC093752.3	1.955828311	0.819104383	1.218905311	0.72916049	0.700589208	0.2741225	3.368512648	0.09756441	0.30886742	1.87533419	1.43344085	1.504968326	1.538237117	0.72556259	1.133081944	1.115311154	2.059187624	0.1417182	1.27966194	0.7278194	0.748036317	1.362503523	0.53728939	0.76064305	0.82165816	0.943952943	1.363968318	1.0640836	1.846489739	1.16388972	1.256345893	0.888728876	1.2865212	1.442018104	0.7552135	0.62250883	0.86018648	1.533284397	0.42045587	1.197690523	0.13613031	0.4804418	0.547651667	1.534484874	0.150931897	0.711631214	0.999141395	0.39768242	1.839934407
AP002360.2	4.382564308	2.977472937	2.09102589	5.33963429	4.185838717	5.33669531	2.895843242	3.98663034	4.58347714	2.70042666	3.55522527	2.14434224	2.339628489	4.350942574	3.707358228	2.20581479	2.229118452	4.04388607	4.140542658	3.54437045	2.569702279	3.658446447	4.15464381	4.1100044	5.81546224	3.037739374	3.809941168	3.69886889	3.625938694	4.48057386	3.62485439	2.939108456	3.15174821	2.085834582	4.67402168	4.32110879	3.16639386	1.681773865	4.73145965	3.609380254	4.45180467	4.28443344	4.07516498	3.442466525	4.485003973	4.024568191	3.406984177	3.10512142	1.800641872
LINC01503	3.456306934	4.585238269	4.405988069	5.0316266	4.65185765	5.70496156	2.585237077	5.44934477	3.9048365	3.62198922	1.41715706	2.914761601	1.620205585	3.666809771	4.873808907	5.982400203	3.237656119	2.97192787	3.550323287	6.55923015	5.10383516	2.081108128	4.31963336	4.59988338	4.75351765	2.909684972	2.521581088	4.11536326	2.932449385	4.65970602	4.66519956	3.52165563	1.68571932	4.592229417	5.00660774	5.05061655	3.39977147	5.037262016	5.40701245	2.935925057	5.00660774	4.00352605	2.936237314	3.703323086	3.104532707	4.786367466	3.294985089	4.84238546	5.695840507
ADCY6-DT	1.715609833	0.142979573	0.022654206	1.62826842	2.12166274	1.84017599	0.708936262	0.70593077	1.50635231	0.90583045	2.82250516	0.280723707	0.994799591	1.672169498	0.714395477	0.654543894	0.596072286	2.52504402	2.356172628	0.6913773	0.606682773	0.859049876	0.53802358	2.08176413	1.58049163	0.919655642	0.791375362	0.63940252	1.131011209	1.39540397	1.183215584	0.102040985	2.9447117	0.586382394	2.48020648	3.23959003	0.40237431	0.18271603	0.54888931	0.624346151	1.26676519	1.62703587	0.985392058	0.716157246	1.019557082	1.478156019	0.94325909	0.79747993	0.688778516
AC084018.1	2.290484799	2.078128773	2.943829052	1.70109339	1.710161977	0.59713173	4.617683541	0.53263028	1.48061912	2.48125482	1.717586	2.629991809	3.188758941	2.436252053	1.829426951	2.694720299	2.779343188	0.20378492	2.102348881	1.99887415	1.168564282	3.713597427	0.84308469	1.60552946	1.30832969	2.227593814	2.21154729	2.47912243	2.578655501	1.54505176	3.617258149	2.743818974	2.48744802	2.131810976	2.0669453	0.27246919	1.74989348	3.990502541	1.47584035	1.895855346	1.42469636	1.40750763	2.839371926	2.578399211	3.070195718	1.739621762	3.839641887	2.1419889	2.465575628
AC023510.2	0.124930885	0.504901349	0.084945136	0.33834183	0.339523563	0.36412456	6.261992519	0.25037273	0.52743574	0.37335374	0.18574469	0.309186091	2.860090233	0.676113389	0.104488413	0.475945568	4.408614961	0.34438716	0.13595588	0.28086872	0.281471698	1.027853758	0.5049361	0.19698631	1.53605481	0.533893496	0.905474046	0.20177838	0.198064931	0.07802335	0.193457149	1.120586374	0.57941893	0.435717728	0.23861212	1.31585058	0.03180634	0.196167558	0.46791181	0.385062694	0.10003501	1.50192461	1.023443411	0.541059572	0.120909051	0.364280978	0.962388613	0.47681305	3.442152513
AL928654.1	1.602355739	0.717921434	0.974857632	2.49941855	1.944994978	1.21665288	1.381106162	1.06018489	2.33325694	1.25974452	1.16388972	1.216898941	2.065750418	1.905533594	1.403888823	1.581927219	0.83527236	1.79417146	1.021096835	1.96703105	1.596336389	2.080464856	1.34592813	1.36166837	2.06244939	2.315848064	1.089254501	1.76772847	2.206581254	1.7744771	1.737168429	1.39031948	2.11248151	1.704439505	1.55193105	2.66661397	1.43163188	0.601903061	1.07614568	1.010646475	1.349085	1.19490443	1.573365341	1.640418652	0.48265171	2.184004234	1.628001525	0.91319149	1.51347186
MIR22HG	1.891336425	2.051409818	2.861573696	1.6531334	1.714945073	0.42334582	1.240249411	3.45124536	2.41879429	2.05090988	1.71494507	3.250947206	1.343412855	1.149191785	2.347424987	2.636840408	0.891544264	2.29807403	1.10239914	2.09282695	2.795856619	0.847613811	1.43686985	1.42697989	0.76182078	1.794436562	2.463120593	1.77570968	2.345921269	0.7831812	2.361685742	1.107802201	2.19105501	2.540734717	2.31530414	0.52014487	1.88960253	2.270310047	1.9196049	1.828646303	1.66920612	2.80834318	2.473742402	1.36551462	1.41738802	2.722951399	1.919365111	3.64385293	1.948051388
AC099522.2	1.676996653	0.250795536	0.360298966	0.95898919	0.355241952	1.11948851	0.400392381	0.87653004	1.53750589	0.74223062	1.38492278	0.477245809	0.861314165	0.386271807	0.59464811	0.233195691	0.424632294	0.76250663	1.411191549	0.65746602	0.256225228	1.543111273	0.50587863	0.73315993	1.81539302	0.612713882	0.717978161	0.76064305	0.460955365	0.26065405	1.188048054	0.418010533	0.90649249	0.133579942	2.02504632	0.94194646	0.54234293	0.790522862	1.8269656	0.72365854	1.41043181	0.97272639	0.825471526	0.71184292	1.246678937	0.511134104	0.3210258	0.3125599	1.009120485
AC012640.4	2.21820801	1.086014917	1.17678632	2.80202334	1.627487573	1.34296484	0.577944926	2.95932837	2.9687505	0.73035896	2.31056646	1.327954652	1.782237693	2.229390702	1.49325272	1.599659455	0.90778454	2.00998611	2.614516298	1.20638404	0.888728876	1.470863269	1.1025524	1.49041853	2.73964283	2.191055011	1.492366582	2.43901735	1.456562344	2.40623808	1.717363758	0.511134104	2.99790907	1.782947528	2.70320994	3.36946516	1.03443196	0.986576453	3.47708023	1.161267459	2.72766503	2.70542997	2.468441743	1.590084478	0.483414133	1.502189598	0.564775543	1.75851713	1.452959015
ANKRD10-IT1	3.268130451	2.426800752	2.537865258	3.29240389	1.513570618	0.8358146	2.58743624	1.19596203	1.34863929	2.63322472	2.0989922	2.232317361	2.099774614	3.607962837	2.734008116	3.373799567	3.467762375	1.02584434	2.438471511	1.74120383	1.310519973	3.46264048	1.66994415	2.63684041	2.21616652	1.066232545	2.291795413	2.39034294	2.386981226	0.9719109	3.14044002	3.747233487	2.50889675	2.696887326	2.32600477	1.12700297	1.96637764	3.212339162	2.27392865	1.691565191	0.99731515	1.8254288	1.672646375	2.754213627	2.744923143	1.702593017	3.375376977	2.1989818	2.801440215
AC139795.2	2.299569605	1.107355941	1.657996419	2.60075808	1.499385267	0.86149537	2.371091276	0.6291332	0.94272734	1.65194905	1.63476232	1.292407439	1.742416778	1.97337983	2.357232693	1.875814344	1.683244787	1.36230594	1.733324443	1.0110039	1.58240237	2.576771208	2.43529642	1.65675634	1.65351769	1.868612384	2.853332033	1.92361609	1.960950774	1.45476779	1.5514412	2.780203964	0.88368981	1.786733193	1.67774426	1.70670365	1.77271828	2.012070898	1.4984574	2.408193231	1.38221754	1.54267611	1.843451981	1.440824195	2.728216108	1.317903647	1.292518521	0.76135454	2.115762865
ASMTL-AS1	2.079662855	0.95640924	1.462674956	4.42933729	1.845026816	0.23442256	5.16769329	0.61394058	1.35764071	2.43452578	1.24266751	1.451527968	0.638904323	1.920362096	1.825428795	1.289391159	2.000196343	0.73702784	1.650236629	1.03411256	1.240916531	1.878534313	0.55552638	2.45697333	0.92405726	1.333527398	2.393505088	2.11112343	1.687960588	0.6780223	3.018977277	1.741734154	0.56086011	1.483910048	3.51991045	1.57859811	1.82773504	1.119032288	0.66706467	1.443161478	1.54173316	1.41323031	1.538952254	1.9017285	2.477512997	1.889395684	0.865258245	0.78390566	1.836646689
AC096992.2	2.443058268	0.8156674	1.311339357	2.28553335	1.2128411	1.37681007	2.07557099	1.38808595	0.89058854	1.1382144	1.17940667	2.642591908	1.489223297	1.129215174	1.291139229	2.265156269	2.278661807	2.1687283	2.017133185	1.93728116	1.914824742	2.758131568	1.90703122	2.53865887	1.53986151	1.308726037	2.219026774	1.5584801	1.322709406	1.50075732	1.975435213	2.247137814	0.59631259	1.426512299	1.34678096	1.3012748	1.26972256	1.715609833	1.93194427	1.634008745	1.33920594	2.42680075	1.395879643	2.098479836	3.172181086	1.614246817	1.763895508	1.06963916	1.189293113
RASSF8-AS1	0.477089832	0.59771646	0.878591069	1.72290863	1.496798616	0.26423895	6.613343911	1.06270937	1.99326155	2.19551247	0.17546823	1.538237117	1.704439505	1.2219491	1.136357412	0.747107986	1.391737354	1.29134068	0.886027778	1.72363253	1.630177473	1.065231938	1.00449553	0.86573528	0.56900379	1.552679023	1.355846234	0.16900934	0.944160331	0.62434615	0.338671148	0.749268205	1.1802705	2.004531499	1.97186076	1.23156062	0.78612812	0.865408879	1.18595206	0.604621638	2.54291608	1.24768355	1.673583945	0.395780637	1.775224991	0.895029213	0.346868992	1.16081788	7.376069943
IGFL2-AS1	0.044381628	0.018591471	0.864952549	0.11476121	0.513074343	0.13699556	0.573720786	1.74241678	1.03942151	1.41562774	0.04330064	0.348377498	0	0.081365923	3.146496448	5.984093524	0.005961943	1.16248967	0.051010988	2.15569885	0.158430645	3.05564102	0.20446914	0	0.29033311	0.134023525	0.619835176	0.03577736	1.652666596	0.02763008	1.044027541	0.702826572	0.69443228	0.692692072	0.31828499	0.66165783	1.18907419	0.796498725	1.74216464	0.005605667	0.16713517	0.03181025	0.094834961	0.002624769	0.405118868	0.171106167	0.503337587	5.97105294	4.69299443
AL031848.1	0.247028125	0.051781491	0.783062518	0	2.269277617	0	1.389849276	0	0.23703984	1.25928684	0.91606896	0.625730645	1.296536055	1.41914993	1.44733578	1.809047105	0.350917422	0	1.487526364	0.73396508	1.769242023	1.218905311	1.01459382	0.42801135	0.51307434	1.452214745	1.204977289	0.52814486	0.609541074	0.60127985	0.888927211	2.494144202	0.23655845	1.890878834	0.2257448	0	0.54430979	1.430800381	0.24498313	1.459196256	1.43686985	0.38978132	0.205546282	1.899676543	0.269361678	0.170563743	1.82069567	0.50393316	1.592831806
AP001094.1	0.611847022	0.819335994	0.274335741	0.26190996	0.199468235	1.41667329	0.175492711	0.60794051	0.55242543	0.28844036	0.73772086	0.393348086	0.538306213	0.967696963	0.077192271	0.223318819	0.076529206	2.36845916	0.129612154	0.45458734	0.296072452	0.254296795	0.57180067	0.61423792	0.47109274	0.126675662	0.38363356	0.42621574	0.468513457	1.26841516	0.084226199	0	0	0.278438296	1.08286811	0.59372983	0.45773844	0	0.82216555	0.772382381	0.6941373	2.20265003	0.734716789	0.487058514	0	0.974049223	1.212946003	0.97233692	0.073052357
AC120349.1	0.586441364	0.5524732	0.314970269	1.44777249	0.559450893	0.19610884	0.483707533	0.76590716	0.51138939	0.39339852	0.3002743	0.832755769	0.434067824	1.432190743	0.18273118	1.261457356	0.940426751	0.20634545	1.455903406	0.16439954	0.336657219	1.309061734	0.52930262	1.41354486	0.95573444	0.131064715	0.670718504	0.85069729	0.627518926	0.10268508	1.020761898	0.57903428	0.08840166	0.447028987	1.5627434	0.27526812	0.65251519	0.778144827	0.76302367	0.718202386	0.97142123	0.96367081	0.445151512	0.637376514	1.164565933	0.344201853	0.250848978	0.72495057	0.523317539
LINC01558	0.665272064	0.137731968	0.047664292	0.6584072	0.01144636	0.31045437	0.564617932	1.40684629	0.128379	1.57764565	0.04062698	1.037143451	0.474743173	0.106118869	1.203309007	1.328190859	1.835428439	0.17164552	0.410756077	1.33422623	1.730569283	3.033849457	0.06838546	1.64802226	2.12628472	0	2.286060888	1.32555249	1.083502637	1.47109958	0.477491846	2.654340273	0.16434705	0.241769046	2.04471637	0.6268575	1.9925376	0.779808161	1.48714497	1.024356285	0.82874374	0.31758726	0.425631174	0.680239121	0.754657965	0.054423706	0.299509114	0.04950793	0.160990337
AC022509.3	1.739206345	3.846320053	2.973949759	1.52006041	2.01613804	1.34116963	7.611130319	1.93638885	1.61566581	2.79372279	1.52364925	4.113990897	4.664598488	2.419041942	3.511748439	3.527550485	2.030381651	0.59479704	2.147534307	3.83350369	2.180953322	2.845454338	2.94731975	2.17154255	2.8283184	3.060521506	3.112908998	1.69410556	2.633224722	2.92464308	3.52963999	3.503158443	1.73977175	3.299206502	2.8683674	2.80341426	3.31086366	3.328365549	2.18553862	1.665521276	1.75874564	1.72859886	3.297918571	2.499418551	1.371416051	1.537973448	1.86659874	2.81033219	7.188504433
VPS13B-DT	3.749783463	1.166808321	1.331359425	3.95527698	1.30138559	1.8928518	2.689763923	3.65441402	3.86831481	2.50378782	1.17837221	1.519851476	2.03190154	3.710346886	2.58743624	1.44733578	1.699789841	3.26307365	1.473901034	2.94791871	1.678630065	2.235968219	2.84428137	4.41746338	2.60322082	2.767596975	1.888531638	3.05176586	2.9330394	1.87933588	3.144647093	2.458905765	0.97809141	1.395150289	5.27752435	4.91127344	3.72016287	2.43660954	3.14682012	2.707433326	2.91592584	2.15958959	3.535578005	3.318468096	2.022959181	1.991423613	1.751980979	3.82158528	1.878074093
AL139260.1	0.512457066	0.848895387	1.154628083	0.74360664	0.40939488	0.9126881	0.79290234	1.75159236	0.84556868	0.7043097	0.75742196	0.93779657	0.248721272	1.011874513	1.202262282	0.749868107	0.993503772	1.62849692	0.431418633	1.14118163	0.93637306	1.495372843	0.85448819	1.03165412	1.19199174	0.70151133	0.352575682	1.30686378	0.768635345	2.66773421	1.486675175	0.771287881	0.84406949	1.045757138	1.3996974	1.0434572	1.58720201	1.062382896	1.16669259	1.183108419	0.9562503	0.71944641	1.786733193	3.250497846	1.503576738	0.822165545	0.305217378	0.93522828	0.8714292
AC125807.2	0.891207718	2.361452521	1.523153224	0.84663276	1.601101531	0.93676384	1.050929829	0.59669713	0.75770652	1.47723264	1.07551566	1.367814648	2.183235497	0.598805671	1.312640748	1.289849825	2.186330154	1.42270113	1.596336389	1.73571657	1.510009302	1.212630038	1.94931506	0.80875802	0.40024321	1.191744676	2.135910273	0.92281796	0.600203341	0.94089331	1.394013194	1.301749378	0.62538183	1.01755726	0.40953948	0.58744822	0.66025844	0.776825566	0.70151133	0.986576453	0.46647281	0.4436747	0.689981042	0.603760024	1.967031047	0.987413516	1.015838706	0.35105821	0.7771861
AP004609.5	2.525044021	0.469725481	0.599611869	1.15878664	0.969374079	2.25460541	0.698369886	1.60531563	1.48764716	1.3238749	0.87134978	0.457114289	0.702935636	1.941634302	1.044027541	0.348070995	0.364096357	2.01637559	1.038702268	0.56831156	0.420273767	1.331806633	1.37542634	2.28393917	3.57196852	1.029559074	1.060348827	0.82250043	1.164960127	0.74309457	1.752605172	0.624271375	0.67572217	0.675521663	2.39168682	2.1531148	1.73399181	0.389289848	2.61209486	0.833112344	1.88010502	1.76078072	0.990948579	0.831524748	2.327589939	1.076997094	0.812476892	2.30785043	0.538469706
AC103691.1	4.201238801	1.235141316	1.40216675	2.84855766	2.08947436	0.8358146	3.399771465	1.0290289	1.0669914	1.35278523	1.45140023	1.313244918	2.627372584	4.081274572	1.593711566	2.29491634	2.544114562	2.08394346	2.193413821	1.23062956	1.781975528	2.099774614	1.90439788	2.9133589	2.77962148	1.869372252	2.505932161	2.52629907	3.422979369	1.59222609	2.776861731	2.425449198	0.65643958	2.33273853	3.20456108	2.73135134	1.63180391	1.839673355	2.48125482	2.214885009	1.76736145	3.05445304	1.033163181	2.891527602	2.545354022	1.485270431	2.7260024	0.57737196	1.331466125
LINC02830	0.009919824	1.261253031	3.224671983	0	0.0423709	4.41746338	0.320376928	2.54315092	0	2.90515838	1.23030991	0.751329174	3.535578005	0.262423415	0	0.444390896	1.421956007	0.19562452	0.247945368	0	2.411425049	0.15738813	0.33862718	0	0.56542933	0.768194672	0.349301616	0	2.462049388	0	1.130634603	0.065236954	0	0.363268133	0	0	0.15294722	0.035660261	0.10810354	0.267290116	0.92439339	2.36874208	2.10623584	0.162259757	1.411372734	0.032877681	1.796671713	1.14064831	1.048807029
LINC01770	2.628619935	1.285040562	2.38384761	2.46583835	2.211779885	2.52477202	4.870341149	2.82999868	2.66579395	2.73579273	1.93143324	3.000253323	1.965705664	2.945591628	3.485368416	3.053866644	2.037077812	3.84831985	3.287869701	2.69524654	1.35940447	1.177541518	2.85470377	3.64998047	1.67427201	2.059672645	2.24507866	2.06195212	2.38439002	1.93652556	3.515308766	2.449855495	1.33373432	3.027534689	3.50900952	4.37597635	2.81395062	2.562869054	3.47464086	3.156583746	3.95613412	3.60509938	2.210245397	3.642386915	2.260537011	3.442466525	1.671947696	3.40859563	3.7069599
NRAD1	0.090202464	0.871349781	1.692713484	0.14105487	0.980570659	0.3059871	1.268415164	3.29692726	1.80731474	1.78126091	0.06901439	1.213843893	0.113273793	1.66800362	4.425519356	3.067783708	1.701093389	1.48437497	1.153395756	2.82891591	1.844490981	0.41730778	0.70944559	3.75433607	2.405419	0.830231933	4.562597829	1.68972537	1.463690967	3.21268784	1.035810988	1.032012683	0.26148558	1.801898481	1.47152837	3.03354313	4.25503304	1.455408597	4.00311299	0.68575122	2.50999762	1.74021524	1.124461468	0.216145952	1.3224963	1.291566173	0.408576158	3.08311639	1.074226984
LINC00106	2.237000621	0.741858644	1.63698525	3.84750305	1.817677593	0.10610939	5.139259654	0.43681247	1.08125314	2.39529679	1.1802705	1.475608998	0.636017719	1.824893463	1.881066676	1.655107459	1.930406423	0.34607512	1.597998647	1.05276637	1.333527398	1.817434627	0.34295729	2.43768586	0.71876799	1.12134263	2.13617335	1.93169276	1.575737168	0.79498479	2.945591628	1.363030705	0.87412269	1.520060406	2.82165303	1.44828531	1.64954776	1.067596747	0.51574045	1.504968326	0.96398138	0.55604567	1.642703996	1.891593864	2.630522588	1.500423954	1.026019807	0.51635829	1.674071889
AC097468.3	1.208154374	1.121918658	0.90862336	2.11650349	2.132999122	2.16247697	1.354198309	0.6341666	2.32722094	1.4987197	1.30645787	0.947710525	1.917846006	1.163320946	1.391953597	1.988877048	1.280568406	2.57239451	1.150417396	1.37610759	0.980086673	2.740516232	2.18428887	3.14958892	2.64371571	1.680539488	1.830911948	1.58192722	1.356894195	2.10623584	0.939249554	1.140648307	1.38332542	1.540548468	2.91350067	2.72627445	2.28057379	1.032870475	1.72955444	1.867326893	1.8994323	2.65136093	1.362641713	1.219148369	1.94314466	1.366603039	1.824893463	2.09362406	1.429090809
AC005476.2	1.046145334	0.458067384	0.402030402	1.39632355	0.555748334	1.35961862	1.275160627	1.61165647	1.44704812	0.8429124	1.42841335	0.222332559	0.43871616	1.047250769	0.677286417	0.714395477	0.851385643	1.76772847	0.599374382	1.09681462	1.426061253	2.159105138	0.87670203	1.85497775	1.51535769	1.641775519	1.32358426	1.63890115	0.41249734	0.95057095	0.490658995	0.9163518	0.53025093	0.611227889	0.75349243	2.38516793	1.69364344	0.629222093	2.04885144	0.795640122	1.53539048	0.88018139	1.429304579	0.928584441	0.78951962	1.869372252	0.886726687	2.90455211	1.096129908
AL031985.3	1.174735445	1.732418717	1.438014078	1.42105515	1.133683085	2.03498539	0.449594246	0.67047758	1.62533333	1.15547973	2.12862051	1.15016169	1.386492968	1.201028907	0.989666808	1.384713786	1.55193105	1.13531934	2.088433896	1.64244945	1.19050528	1.633023435	1.337779	1.23535043	1.33180663	1.816622893	1.105591798	1.20875143	1.356696352	2.41378937	1.733324443	1.093946212	2.34742499	0.679733256	1.00893456	0.82893351	0.58042464	1.32333551	1.21830404	1.730569283	1.12578458	1.52793315	2.599116528	1.324099331	1.889834012	1.830911948	1.784436197	1.44568334	1.121542898
AC016065.1	0.956897239	1.152731311	1.835209019	1.65951626	1.672646375	1.8286463	0.806639519	1.90553359	3.09306752	1.2777044	2.30135136	1.372073968	1.454517699	1.840680219	1.941156789	0.760225002	2.441744199	1.69610371	2.033978265	1.76428823	1.135558097	2.93563849	1.62409847	1.63089473	1.97796175	1.161267459	1.088628229	2.05451738	1.468757262	2.13928686	2.028594803	1.270701025	2.53433878	0.821248917	1.96169878	3.27604213	1.62458546	1.802168399	2.07503441	1.706219146	2.06734141	2.28002103	2.043187118	3.332610012	1.837434999	1.565064725	2.249702226	2.18069867	1.844223687
AC245060.5	3.925156023	0.666638442	0.445560085	1.41914993	0.413796667	0.54905145	0.540717723	0.38882928	0.47906769	0.67279302	0.55641882	0.936565791	1.037535546	2.919128931	0.7745045	1.316992563	1.249431898	1.03660182	1.913266734	0.5075908	0.492900411	1.995572137	1.00550429	1.48366276	0.97174734	0.377281619	0.790901112	1.18929311	1.366361891	0.51715184	1.771209417	0.63968563	0.26737556	1.630641965	1.59078492	0.40893251	0.57309277	1.031114442	1.23766015	0.803724039	1.09769188	2.4401384	0.735631779	1.651730832	1.302366529	1.03942151	1.305631189	0.96915836	1.631137717
AC020907.4	1.534484874	1.813088083	1.774705232	0.97302174	1.007878769	0	3.050275075	0.21738468	0.48626334	1.6599409	0.91659965	1.685486991	1.137102118	1.629216763	0.934683674	1.275814771	5.504962609	0.8227478	2.44569585	1.36730578	1.386946731	1.615164824	0.76735557	1.19769052	0.48165093	0.548423623	1.213443637	1.56597404	0.983107775	0.58518674	2.208173142	1.514877849	0.54932073	1.975187529	1.40684629	0.46944171	1.15206031	3.295643982	0.6028299	0.811087155	0.75441494	1.29624211	0.95778072	1.285268664	0.808064953	0.430253245	1.452959015	0.42662886	2.740244145
AC139887.2	3.321941841	0.778264598	1.208475803	1.72363253	1.564116288	1.14841906	2.45849951	1.79295158	1.05788888	1.60060965	1.43801408	1.61315681	1.533284397	1.63159066	1.003202277	1.510913016	2.103139681	0.94342982	1.673583945	0.85374531	0.6799604	0.997156411	1.23893381	1.2132454	1.34296484	1.204669771	1.275582247	1.39173735	2.059922246	0.78965081	2.504048998	0.896751384	3.11588729	1.436389354	1.50905176	1.99964754	1.63671972	2.175986629	0.95041667	1.392985506	0.89666274	0.54454747	2.289454427	1.361436411	2.122952003	1.01829359	2.12941286	0.37239046	1.453407854
AC004923.4	1.846725796	0.55364121	1.07254422	1.85221878	1.590084478	0.45903536	3.166393857	0.20703282	0.49232937	1.41183076	0.85170877	0.660954013	0.924956205	0.884832469	0.764510481	1.129991594	0.903702733	0.8439179	0.797977065	0.86891507	0.493643306	1.037711057	0.740056	0.80770758	1.51048329	0.289307245	2.652434795	0.99568281	1.079854254	0.55252009	0.85049628	1.734973516	0.61819988	0.982054378	1.5293671	0.89608425	1.12864503	0.684069567	1.17330703	0.709226748	0.40664875	0.62031429	0.719057435	1.358769309	1.214705406	0.728724121	0.798963992	0.14395553	1.081626726
NRIR	1.347211606	0.055858412	0.310285201	0.33764804	0.984858058	0	0.321552144	0.99363416	0.71967314	0.19291751	0	0.693961812	0.748153216	1.919604901	0.859901934	0.336708099	0.268824714	0.48876866	0.15975225	0.07041918	0.996498995	0.084494124	0.05566701	0.86939581	0.29939719	1.329995526	0.165070563	1.10770256	1.203507978	0.0366434	0.417097136	0.316953833	0.13688682	0.025653238	0.62499835	0.3494555	0.30526553	0.5215304	0.39283918	0.795640122	0.56274467	0.28187829	0.803254857	1.684221849	0.773177983	0.323788817	0.177340203	0.49976585	0.447112847
AC024896.1	1.712123488	3.529968359	1.224866801	2.23700062	2.51133526	3.04605517	2.76063285	1.63937075	1.25398155	2.26053701	2.11965547	1.324099331	4.172603507	2.427603401	1.772718284	2.169949841	2.670768329	1.94139077	2.355375546	2.08046486	2.053508391	3.081312449	2.32522088	2.75364395	3.30050132	2.478288427	2.379339834	1.91004267	1.973140623	3.15777507	1.518729378	2.722113889	2.07716155	2.760109271	2.4514611	2.23571617	1.71061819	2.106726604	2.22006663	2.568045205	2.84489611	2.16455126	2.420680367	2.223971884	2.525880813	2.518601528	2.285014438	2.24609248	7.225375206
AC004918.1	2.408592477	2.598845662	2.013316177	2.35114656	1.911276637	0.82929303	3.341170139	1.44437535	1.14386359	2.13456891	1.50782481	1.737168429	2.362453571	2.55136005	2.234896823	1.903472385	1.801368604	2.75113739	2.78104209	2.27496236	2.419327243	1.262080151	1.59129882	3.17969558	2.28343954	1.492136522	1.868612384	2.7874359	2.456706758	0.87700742	1.903733591	2.098992197	0.7552135	1.875084728	3.61473705	0.81383091	2.49008273	1.624585458	3.29791857	1.767229834	1.4348114	2.38801589	2.053261072	1.990370523	2.632410655	2.290231364	1.408373727	1.67321934	1.678096812
AC018755.4	0.572669981	0.558253162	0.665677627	1.29463732	0.524752212	0.31397708	0.410259071	0.90565541	0.78750509	0.42809819	0.10829456	1.03942151	0.199106999	0	0.189324405	0.567500751	0.230878661	1.17163992	0.204186308	0.47825969	0.936923981	0.040346636	1.46552436	0	0.68337048	0.248865161	1.314778781	1.42628023	1.236130439	0.65855018	0.319579806	0.541651217	0.05122223	0.195448703	0.52346206	1.4906789	0.25536168	0.114569549	1.39401319	0.542271256	1.1328915	1.50334826	0.021911978	1.190688858	0.453788636	0.850021649	0.012545761	0.48843317	0.519420778
AC100803.3	1.315422253	0.296004471	0.920975301	2.04624154	0.682276719	3.27318839	3.797974979	0.38033908	0.30433304	2.07019901	0.20782687	0.174500495	2.032176875	0.186150352	0.689981042	0.834211479	1.144307735	1.5629992	0.427952304	0.08303241	0.508927894	0.208068045	1.93398809	0.79557004	2.40595416	0.469230698	2.715733864	0.34788868	0.690044779	0.97069569	1.283117201	0.293645756	0.48390514	1.000453219	1.0877121	0.13810564	0.79707573	0.239594699	2.39848805	0.156279768	0.11391194	1.15878664	0.34260743	1.873390713	0.832755769	0.253216627	2.165850187	0.08767624	0.185368995
AL049840.6	2.194202113	2.144098966	2.080987124	2.55188151	2.799498525	1.79522063	3.099309901	1.88939568	1.80656475	2.15436483	2.46125106	2.16528267	1.928383378	2.769234213	2.108277389	3.254471391	1.641523762	2.50725691	2.256377056	2.8683674	2.058934642	2.378278469	1.95661291	2.25407521	1.17408502	1.797913297	2.145861848	2.93910846	3.134406464	1.72051781	3.128971823	3.170350191	1.05687621	2.76787483	3.17282499	2.69145387	2.992937	1.91179304	1.53448487	1.472507792	2.0188629	1.7744771	1.257823794	1.887134946	1.845229041	2.053753908	3.103934733	2.27130862	2.525880813
AC061992.2	1.677225628	0.557746347	1.557257845	2.12052302	2.547809312	3.04487407	0.993811718	2.47912243	3.30761643	3.42563867	0.15695903	1.336043271	2.278918981	2.057380086	1.751474044	1.416449906	1.853205421	2.9671008	1.990079017	3.05058424	1.195318708	2.407349101	1.86732689	1.61906312	2.16972434	0.637666767	1.373499136	0.89829405	1.668483702	0.95564356	2.783251319	1.536792074	0.39398857	2.581121628	2.04342992	2.70266408	2.14661381	1.695369481	3.05297858	2.453807581	1.90074357	2.04471637	1.502913479	1.308533075	1.606519068	2.027559387	1.022825333	1.85026523	1.571345961
AC084117.1	0.488967866	0.576862146	0.261306176	0.54493533	0.506529942	0	0.907873814	1.47675805	0.99342156	0.50824165	1.90675338	1.799941909	0.729604419	1.327412378	1.112091711	0.886726687	0.257587821	0.64520512	0.415026852	0.73396508	0.352353966	2.048715387	0	0.65204401	0.28949848	1.095834054	0.827446027	1.29932345	0.404900433	0.30346071	1.754303529	2.580844727	1.38365745	0.722880344	1.74033148	0	1.31396896	1.320638916	2.1564707	1.452214745	1.00979957	1.26786785	1.553498158	0.440668804	1.733791377	0.419941676	1.328072755	1.54232756	1.005093962
AL031058.1	2.611823377	2.466867899	2.382216141	2.05918762	2.615583724	3.18910794	2.094368231	2.33962849	3.09454871	2.14686051	1.57623547	2.054272302	2.421223289	2.492243053	1.14687867	0.910614334	2.319261711	3.55912358	2.788524713	2.19472487	1.79345539	2.277614399	1.02785376	1.90903114	2.09794063	1.778327343	2.298312776	1.13082592	2.472656999	2.08455776	1.975790165	1.52343394	2.9188432	1.621717192	2.32942256	3.48123268	1.92210652	1.858289268	1.59382422	2.629160593	1.942393	2.43613551	3.787474776	1.913806806	1.82367035	2.335152289	1.386237057	1.83568742	0.838185126
LINC02762	0.754005336	2.131949748	0.933418367	1.01046203	2.516968421	1.54125067	1.11218925	2.29079753	0.89569233	1.14676672	0.67695714	1.174943218	2.370562388	2.617919433	0.5524732	0.551398548	0.958831155	1.3124094	2.547526671	1.72094631	1.089254501	1.35017522	0.88892721	1.81407231	2.69877427	2.248445866	1.361893584	1.38578352	1.357854892	2.58870598	1.45055488	1.721490857	0.87850468	0.959870358	2.3598489	3.40729191	1.39610181	0.735631779	2.25743432	1.46552436	2.7745929	1.99007902	2.015078824	1.614000396	0.951457934	0.594904807	0.819845831	1.6752449	0.19823341
AC083843.3	1.649764727	0.128433783	0.351858987	0.81017917	0.575951203	0.12643438	1.794981354	0.13315113	0.74827357	1.61281534	0.19817598	0.104478753	0.936565791	0.966373424	1.252412803	2.17627056	0.51628921	0.89277326	0.363187708	0.52988234	0.813004165	1.457010614	0.54044107	0.76316816	0.50147524	1.311978766	1.106091821	1.64854648	0.911464943	0.24218686	1.101176626	2.081490747	0.33318902	0.947102579	1.38876895	0.5800035	1.15502932	1.130634603	0.93452082	0.691230613	0.49354303	2.36710986	0.901217588	1.072143775	1.118341126	1.115311154	0.753223911	0.61156245	1.106822041
ZNF22-AS1	1.120784856	0.631385274	0.959725111	1.00699264	1.346465542	1.74658394	1.505418316	0.75787808	1.96297795	1.58274451	0.42563117	1.264798659	2.303962641	0.649783179	1.526232671	0.873152121	1.250703096	1.57549329	1.10077885	1.4894939	0.58013521	1.66505982	0.64424385	1.79244178	1.15587819	1.627732628	1.812820479	0.85020693	1.290946333	1.36847722	0.991492753	1.400623357	1.76976591	1.127204389	0.89945122	1.85600283	1.06564448	1.135319341	1.01755726	0.464564921	0.75207649	0.89389165	1.911026159	1.538457105	1.374766784	1.13578397	2.265693026	1.45476779	1.663755421
HM13-IT1	2.465575628	1.944737459	2.166917187	2.33515229	1.741734154	0.55136032	3.276042135	1.11573896	1.6096988	1.91560634	1.71539147	1.695134519	2.394031922	2.87738915	1.870090387	2.509455234	2.410053506	0.9402676	2.583361957	1.54444903	2.289454427	3.236686798	1.11318547	2.69688733	0.83068574	1.271015697	1.830147996	2.55613111	2.272321382	1.40062336	2.810332185	2.814256339	2.12578397	2.009239619	2.05636389	0.37161582	1.46369097	2.128482361	1.06157213	1.39446137	1.49643601	1.79394798	1.533946174	2.339346835	2.216166519	1.379471199	3.288171018	2.45621507	2.6431442
ACVR2B-AS1	2.28109209	0.71152404	1.180989202	1.93092192	1.739471776	0.6551163	1.218466144	2.12219132	2.10550044	1.41868834	1.34810808	0.756645458	1.572851454	2.085095492	2.422297107	2.193675772	2.27130862	2.55855576	1.113594398	2.17049053	1.980739057	3.329030785	1.06001987	2.48820829	1.05907398	1.953328231	1.929421145	1.97721546	1.213050906	2.25561097	2.573766722	1.804113123	1.23093424	1.724418662	1.32492257	2.03937223	2.18095332	1.512810343	0.97598758	1.265457157	1.43319891	1.4987197	1.814621041	2.207628833	1.791755893	1.816890812	1.379471199	2.14893134	1.834213037
SOS1-IT1	1.528431003	1.41738802	1.228164969	1.51800139	0.961618073	1.67453984	0.98168346	0.67581735	1.50687336	1.5515679	0.65162263	0.868739375	1.736692682	2.215378793	0.773497221	0.661987899	1.526008518	2.88141096	2.590355646	1.44733578	1.237405869	1.407507628	1.25200415	2.42424496	2.25355338	2.007420769	0.597286795	1.25420199	0.906006013	2.01560448	1.724690908	1.240062993	1.96198311	1.794981354	1.07682492	0.92616218	1.66894319	0.86561103	0.92886405	2.352083543	2.14661381	2.59277804	2.802576364	0.965610253	1.545517362	0.907394716	1.200169569	0.87315212	1.327536825
AC116407.2	1.302818274	0.314805102	0.468846005	0.65772294	0.808255754	0.40707981	0.86561103	2.2198243	1.22001593	0.18640448	0.74365962	0.880013847	0.931477019	1.627271381	1.072293066	0.303758157	0.347844698	1.11191003	1.4850685	0.43852948	0.802544958	1.042805023	0.45235131	0.99130541	0.35279824	1.028082111	0.296189059	1.642704	1.642960598	0.28908259	0.387278346	0.401199193	0.47122218	0.311567378	0.68469155	0.88997638	1.07286608	0.871777514	0.73381864	1.201451532	0.93962808	0.95041667	0.849438097	2.028826286	0.687493825	0.633693619	0.434266914	1.45510431	0.357838987
MIR200CHG	2.37678707	3.018977277	2.250486418	5.04981876	4.549946631	2.0760702	3.686339213	4.03580335	4.32868296	4.83465196	4.08039164	3.474640861	3.944839205	4.41851966	5.072180537	3.18721335	3.518866274	5.66003645	2.386981226	3.09067187	2.568562762	3.679543773	4.07645081	4.87034115	4.26382445	2.970791572	3.43471324	2.39953841	5.082671633	3.16483952	4.341771307	4.113563487	2.48532169	2.183477158	6.1885649	4.28443344	4.50624987	2.345121902	4.25603981	4.101442806	3.74500869	5.03321299	4.436796799	3.141050905	3.584396179	2.731062713	3.483118208	5.4060661	2.811686817
AL355802.3	1.662817893	1.35147913	0.3922758	1.07658905	1.7123873	1.2359734	1.346349835	0.42157516	1.55325303	1.05133948	1.01319103	0.569106567	1.230118828	1.345462288	0.40634608	1.266995204	1.142421717	3.10236424	1.620612173	0.86695339	2.470046574	1.418688341	1.72314686	1.34836485	1.20836889	1.351245417	1.468968353	2.52629907	1.276636561	0.89261222	1.023617303	0.986130894	0.67469227	1.129571316	1.17963092	2.00847367	0.41021783	0.216804287	0.27125303	1.260405589	1.83993441	1.34341285	1.013191033	0.585870284	0.499320848	0.792042895	1.541733158	0.33764804	0.4416663
AC005332.5	2.094120511	1.277921681	1.336496409	1.57649346	2.3645017	2.21177988	2.240378813	0.58491028	0.91000557	1.45634977	0.88483247	1.175914206	0.721832677	1.562507131	1.562743403	1.680029777	1.217492891	0.78027238	1.393107556	1.03870227	1.394218111	2.504863853	0.86381362	1.4127581	1.2926296	0.988989183	2.53711162	1.37971031	1.005265325	0.4493289	1.068156821	2.057380086	0.75116021	1.138731043	1.37926988	1.33203148	0.98898918	0.781673632	0.70922675	1.480380528	1.31377123	2.12990515	0.592127346	0.706235232	1.451272488	1.121166061	0.821248917	0.53989426	1.27626001
MIR210HG	1.676765994	1.844223687	1.179822475	1.2151055	1.809563597	2.37745193	2.274962358	3.2656521	2.27496236	1.83394929	3.14105091	1.891112774	2.165032173	2.007963887	2.120885403	1.995346658	0.628783708	1.95582831	1.581207487	1.7622919	1.385783525	2.951748765	1.71560983	1.73399181	2.07400991	3.337863549	2.100277023	1.47086327	1.26018331	2.94266833	3.058355678	2.340707922	2.2021332	1.684221849	3.42859156	2.16793102	2.54237468	3.247858844	4.36835023	2.390590166	2.2646545	1.9416343	3.081312449	1.743248136	1.325123329	1.61257717	3.22815659	3.09037357	2.221572447
PARD3-AS1	1.460274371	0	0.873834312	1.38042917	0.991646827	2.64232646	2.027068714	0.66037741	1.64052832	2.29514876	0.79633658	0.912351767	1.149364147	0.72188047	1.195012874	0.568602832	1.351685489	0.69627314	0.814840322	1.51959871	0.189199194	1.097526114	0.49969377	1.14676672	1.49654492	0.031207522	0.391790735	0	1.539056189	0.49216792	1.391019327	0.649528217	1.77424067	0.844597383	2.41351647	0.85418122	1.08862823	1.390101848	1.43638935	0.415107055	0.85696783	0.99586153	1.091598232	1.277921681	0.379056676	0.829509153	1.74989348	0.8989894	0.579216084
AC027796.4	0.802311633	1.166808321	1.856002835	1.68053949	1.334455763	0.6663148	4.201724268	0.99299821	1.18519032	1.43686985	1.6752449	1.977215459	1.445329947	1.738948723	1.817169292	1.873390713	2.226563851	0.64681532	2.195943738	1.35876931	1.677744256	2.280848438	0.48190137	1.61378305	0.85602772	1.863065739	2.03323994	1.67626396	1.417819005	0.72982484	2.985921633	2.888056638	1.0671817	2.056865048	2.06017728	0.63868028	2.21309077	2.091819852	0.87526728	0.744588083	0.71110763	1.21665288	1.534820234	1.60853926	0.719617181	1.236130439	1.74145262	1.05630599	1.336273447
AC008760.2	4.235766343	4.920898531	3.048461829	1.32186408	2.618997343	1.12094417	0.457070576	2.4628285	3.49014964	2.33043027	0.42287815	4.709606745	0.480685581	6.716558613	4.309597873	6.037513683	3.170967624	2.79445045	3.009480112	3.71109058	2.660942369	3.466022871	1.85879854	1.81012356	3.54161414	0.249885516	3.281581362	3.55350717	1.223984013	1.64468451	1.224193687	2.890698726	0.40911657	4.602234536	3.84166201	2.8056029	5.88414561	3.814178559	3.29208239	3.111678919	1.59030213	2.83397194	0.052788257	2.853626529	6.469728544	5.569488146	0.884595855	1.40519631	1.653407313
SNHG11	2.842803448	1.893084607	2.4356065	3.26720537	2.87233595	3.44690449	3.391341063	2.64648508	3.43772257	2.69577454	2.39902334	2.322975676	4.274496894	1.91435032	2.156470705	2.611823377	2.817417386	2.12346313	2.528118728	3.1996498	3.046660032	3.173135529	2.30006177	2.5838719	2.5871645	2.892395523	2.178880008	2.26645092	1.856002835	1.87658412	2.481254821	2.417765243	3.39269581	2.82972158	3.00230706	3.53667088	3.19528598	2.484779535	2.52730484	2.489005538	2.8285967	1.9809938	2.964771911	3.099608922	2.120646688	1.585268796	2.92117451	2.34329475	3.81496809
AC092718.4	3.297606171	2.842255828	2.146378313	3.17841888	3.194993736	3.43374184	2.745178572	3.12804225	3.32451099	2.70713842	2.82023052	2.302640667	3.039864859	4.516989754	2.3634849	2.143860087	2.151016874	4.13110379	3.756975375	3.75474101	3.314679389	2.91139218	2.12064669	4.62749182	3.52858526	3.792446885	2.93563849	4.85755238	2.709701324	4.62983923	3.54367442	2.640422092	3.24536035	3.146496448	3.06201581	2.86866321	2.6622602	2.399291638	3.20427578	3.458664323	4.8331768	3.90839737	3.032317125	3.49707611	3.252219155	3.353716694	2.20581479	3.15536531	1.670971014
AC073046.1	1.072976597	2.120885403	2.340134981	0.66639492	0.856561333	0.84812717	2.448058339	0.19840326	0.61827938	2.20265003	2.0120709	1.760041594	1.438014078	0.459726164	1.102190201	1.422335385	2.144830755	0.48797691	1.766013856	1.86105013	1.479592014	1.118539081	1.09592604	0.38769134	1.02538508	1.897672566	0.85816972	0.85747408	1.619759233	1.43781039	1.640528321	1.615895364	1.71811127	1.61481673	1.44176325	0.47421837	1.38176519	1.654618034	0.65740473	0.934994888	0.12570838	0.3530788	1.515357694	0.991819179	0.861992476	1.12347244	2.738064055	0.64604468	1.094339239
RHPN1-AS1	1.96913234	1.510243981	1.542207062	1.92386948	3.034455747	3.01095096	2.467638327	1.76030783	2.67760756	3.63803809	1.41549669	1.177541518	3.057430688	1.103753061	3.248811023	2.725450018	1.599659455	2.23934198	1.329561469	2.09536859	2.234896823	1.938841499	3.14870013	1.55120997	2.77768303	2.669948415	2.203472369	1.48174228	2.360142311	0.69113586	2.184288869	2.017133185	0.59911464	1.609209727	3.05899401	3.09838667	2.50541564	1.406603602	2.90022865	1.951065847	2.69634333	2.42466773	2.548621285	2.855538777	0.606339935	2.145610418	1.396556199	2.14483076	2.5242225
AP003352.1	3.748705079	2.562050939	1.999134658	4.53239744	3.757357498	4.28596181	3.00770472	2.72127223	4.39704861	3.31214181	2.18043969	1.699092219	3.383487765	3.272196196	3.242829025	2.279458512	2.750003571	3.58822978	1.859787449	3.46810978	2.78104209	3.71176314	4.25126799	4.58106474	3.70185652	2.072282625	2.738591304	2.91418762	2.798943233	2.34769928	2.883476949	3.360050753	1.88531712	2.741347802	4.11717945	5.39238656	3.08963207	2.385708895	3.53594543	3.899175279	5.58769528	4.27946215	3.030231612	2.373460991	2.248445866	3.280246793	3.679202998	4.53349119	3.021964917
TNKS2-AS1	0.864597565	0.375357654	0.643684388	1.24228459	0.672981917	1.04860614	0.231553129	1.69123082	2.36765948	0.86681552	0.3754743	1.323144734	1.741962717	0.979986524	1.176975948	0.564929004	1.041814021	1.14976908	1.545976604	0.84663276	1.482672311	1.153879265	0.27634955	1.2831172	1.86278285	1.083877803	0.58022891	0.49169769	0.548589894	1.98073906	0.782879143	0.817175846	1.31654308	0.616640682	0.93886238	0.87720481	1.26410993	0.945890044	1.34228309	0.186068692	1.99165231	1.11990732	2.735792734	0.968720287	0.836480159	1.165759537	1.408826957	0.25498623	0.490016039
AC012645.1	1.326860702	0.555183341	0.895615028	0.5598974	0.939413121	1.73497352	0.707076796	1.28002318	1.20970021	0.839371	0.96895933	0.995599647	0.59538804	1.078112284	1.061572125	0.658173423	1.322709406	0.88028874	1.95479611	0.77964137	0.567083962	0.520417998	0.97264027	1.08379556	2.35062618	0.552802216	0.630041492	0.87822979	1.217774145	1.51535769	0.846364571	0.262029501	1.73230435	0.682967683	2.67187669	1.85545528	0.68347328	1.186683753	2.24792503	1.08407317	1.81689081	0.59515182	2.136415115	4.421241416	1.498132029	0.730358956	0.868915067	0.99551648	0.620192809
AL162586.1	2.375049511	1.835428439	2.287095226	1.04525386	2.730484664	0.6049444	3.587545165	0.35240493	0.55323183	1.28917017	1.81188843	1.377741572	1.904540629	1.198504056	2.067341405	2.202382254	2.74915261	0.28690163	1.707901285	2.17627056	1.195121314	2.026291286	1.04066668	1.09404901	0.80355772	1.112952046	1.184975886	1.54333243	1.218466144	0.74791597	1.34027631	2.319261711	0.61096727	1.465278954	1.73184356	0.48742991	1.42378069	2.375816167	0.41736095	0.725735921	1.97898937	0.81300416	0.979049077	1.305988158	1.418945174	1.046490864	2.266683056	0.74111739	2.135910273
AC073896.4	2.30290413	2.685569508	2.556416866	2.82023052	3.264687099	3.86389698	5.044168488	1.71902622	3.08222702	2.57597081	2.38492216	2.555361145	2.66067272	3.083413471	3.239590034	1.776728996	2.760906146	3.40956734	2.851930006	2.7483171	1.624098466	4.155599063	2.50845932	3.4795271	2.82390448	3.538456913	2.192901568	2.33380308	2.143598546	1.71811127	3.109430129	2.717951157	2.25930386	1.705182505	4.52090487	3.7821304	3.12322163	1.752605172	1.98774217	3.194993736	3.30761643	3.01715015	2.003022349	2.166403263	2.595487867	2.292057063	2.246883702	2.90037165	1.52522354
AC097639.1	1.607533391	0.774049786	0.705608037	0.99630508	0.999900872	1.63134994	0.563012417	1.2865212	0.64978318	1.62435481	0.36787348	0.454969365	1.084286026	0.579154761	1.811370884	0.359874947	1.183108419	1.59799865	1.081626726	1.22816497	0.796923166	0.944327697	1.01739648	1.13043693	1.45634977	0.502376876	1.779753125	0.89168586	1.748108327	0.78287914	1.262857467	0.6799604	0.80615976	0.803991741	1.36419172	0.4848087	2.01458543	0.997635646	1.27468765	1.389849276	0.97789971	1.31679506	0.530736068	1.253293287	1.580730288	1.312409401	0.639009696	0.83776637	0.837108407
AP001266.2	0.537289387	0.802544958	0.686304609	1.14757343	0.47262843	0.30840493	3.049987794	0.24305777	0.71820239	0.68776628	0.10570741	0.517692333	0.227155735	0.567977371	0.905154604	1.181855805	0.450758973	0.33548914	0.230982714	0.25439064	0.641722278	1.180515802	0.35022297	2.11549954	0.6078785	0.298569753	1.642013188	1.37762057	0.39387989	0.75176698	0.434922338	1.415161428	0.17636934	1.347664904	1.12938626	1.26915457	1.28117865	0.693961812	0.27312324	0.423707075	0.49584269	0.5653639	0.723983231	0.731035504	1.909791276	0.375266715	0.365603284	0.38703822	0.394151501
AL139287.1	2.751666747	2.435046531	2.328104533	2.12682629	1.937281157	1.6577695	5.385309163	1.6752449	1.05981944	2.91307016	2.59493151	2.505662673	2.405149892	3.075834122	2.284464279	3.24627871	3.269710545	2.49730902	3.056539006	2.21488501	2.288392998	2.672965887	2.02579713	2.56261175	1.95257711	2.01229136	2.860664599	2.47540124	2.302168752	0.92685119	3.01157634	2.959051245	1.26095048	3.0951609	2.24481077	1.20236637	2.48849274	3.159919929	1.76004159	2.756036732	3.0451581	3.00083912	1.29732246	3.595802635	1.776728996	2.727392753	2.474866571	1.82169631	3.709590236
AC005393.1	0.698990423	0.874296556	0.242740975	0.3012496	0.748812081	1.24266751	1.636185854	0.60446352	0.08307989	0.51923766	1.2725484	0.233995337	2.084075457	1.299443925	0.235224586	0.966193354	0.448291993	0	0.839896745	1.64468451	0.419708739	2.854178197	0.22425595	1.21079321	0.49533218	3.205512379	0.737786893	0.98599831	0.22115144	0.19061725	0.501650012	0.506901828	0.44717191	0.306551526	0.93907341	2.10338546	1.36614877	0.632317023	0.18277272	0.483653455	0.43807848	0.45876961	0.832316125	0.502456387	0.320291001	0.969374079	0.89945122	0.52322164	1.222604788
SMIM25	1.259744518	2.388511288	1.373877948	0.9293734	1.206384041	1.3704933	0.618358892	2.07716155	1.61952976	2.41776524	0.55653025	1.764991187	0.581797656	1.786242616	1.500080769	1.261960929	1.127795151	1.5994239	1.336043271	1.32622784	1.862029601	0.43989036	1.55242909	1.95080941	1.02009376	0.489163911	1.313771227	1.8979128	1.00859896	1.56506473	2.854454605	0.812825177	0.55291063	2.362177533	1.44940333	1.77098214	2.57434965	1.494439648	1.23917891	1.824634156	1.56012167	1.56889903	0.359985388	1.501261812	2.616385472	2.092826954	1.070562009	1.22992254	1.186794637
LINC-PINT	1.716240328	0.851708769	1.424696363	1.59596393	1.068531943	0.57867542	2.000452528	2.23360665	2.20605061	2.01256212	0.46556445	2.186847192	0.597286795	2.407349101	2.010256032	2.427069282	1.72838399	2.0884339	1.058048287	1.10299231	1.509296714	1.083288715	2.0007035	1.36374439	1.91232245	0.789995219	0.983381916	1.21142089	1.61355847	1.99634362	1.426061253	2.50430454	2.05918762	1.503576738	1.96625199	1.93782641	1.71089294	1.558480097	1.61662943	2.863277619	1.33203148	2.11726234	1.746132652	1.93652556	1.459096946	1.419831012	0.599802262	1.94832206	1.410700088
AC099850.4	2.85726117	3.613325549	2.851930006	4.13740594	3.155955802	2.9690379	2.216960308	2.7152124	1.98832897	3.12231794	3.35839398	2.330430272	3.386421312	3.828929198	2.365555199	2.885176902	1.681773865	1.9030158	4.050879041	3.39134106	3.222212586	2.858945515	1.65207073	2.90137073	3.91365316	3.210111041	2.19843827	3.3994343	2.050262137	3.11862472	2.936237314	3.761118073	2.69117166	3.236686798	1.58098875	2.29000446	2.60209848	2.979798058	3.45158179	3.440113052	2.68691667	3.38264542	2.098216268	2.767066757	2.439150957	4.335769454	1.988986478	2.40872114	2.402768532
SLC12A9-AS1	2.424927023	1.546441827	1.354071502	2.59633996	3.150530182	3.83429116	2.7745929	3.68062819	3.74349543	2.32928392	1.93715454	1.4850685	1.911537731	2.12941286	1.628732892	2.911663984	1.351952858	2.2237256	1.252180909	2.10827739	2.605098892	1.988877048	2.32914527	3.42595815	4.42336292	1.482193768	1.356894195	1.29015053	2.744640293	2.19662257	2.034470572	2.429485552	0.54808801	1.714945073	0.98057066	3.95109266	2.94205979	1.422919945	4.06398573	1.772718284	3.03172622	1.96650329	1.971658921	1.822429232	2.138466237	2.438471511	3.323852495	1.96225796	2.290231364
AL118511.1	1.456797524	0.989514776	1.439914627	1.1135944	0.699482985	0.96698622	1.314540913	0.97677995	0.8401139	0.48448392	0.92955254	1.050439309	1.206384041	1.417819005	0.922650032	0.500143613	1.914824742	0.9728125	1.729554437	0.3941515	0.445623223	0.761061974	1.01155475	0.66262347	1.75556616	1.315422253	0.241865498	0.74758892	0.413405188	1.22816497	0.710631919	0.350751647	2.19238284	0.497516565	0.65124115	1.29560536	0.90914557	1.079052921	1.40240528	0.667064673	0.64903989	0.5028566	1.673800673	1.453407854	1.01629119	0.828933506	0.978866524	0.346007	0.48855976
AC147067.1	1.492829243	0.753138456	1.122116421	0.83160891	1.841695518	0.32568013	0.44914077	0.8951815	1.6886751	1.09557226	0.42441089	1.826693689	0.066487359	0.967696963	1.736466549	0.693214407	0.180851261	1.76240963	0.20613295	0.85011429	0.474427786	1.169180919	1.66774021	2.37479181	1.08974664	0.282247827	1.019718763	0.83359735	0.908699008	0.40245844	0.474743173	0.773780939	0.59490481	0.496239344	4.25024666	1.94115679	0.92002709	0.949493125	0.52726589	1.584096548	0.40041923	1.39491175	0.476657296	0.998883795	1.219148369	0.777640515	0.222096975	1.91636468	0.722311045
AC002398.1	2.0128023	1.977334961	1.314540913	1.63500221	1.536552522	1.90021099	1.432290694	0.76206791	0.76760905	1.2820262	1.09769188	2.149174253	2.585237077	2.694983307	0.855758866	1.856241287	2.134843498	1.93143324	2.785791392	1.52510493	1.421294855	2.305262122	1.1678476	2.01367258	1.5627434	1.390101848	1.740706985	1.08851076	1.531149956	1.28593002	1.697824822	1.657150607	1.41236466	1.333104735	2.47081506	2.3739929	1.65629596	1.75898586	1.15016169	1.639370749	1.60802833	2.50832389	1.907399113	1.213843893	0.798963992	1.474807017	2.039637904	1.23093424	2.397161536
AC008393.1	2.745178572	0.421575162	0.883076094	2.39664925	1.420333299	1.31264075	1.156695796	1.54311127	1.12211642	1.32841239	1.30371569	1.247883777	1.222931513	1.75353631	2.231754523	1.421956007	1.3224963	2.09616611	0.808064953	0.91396478	0.668665911	1.482193768	1.45815082	0.51031794	2.83908919	1.027680761	1.054089589	1.48640363	1.398982445	0.75000609	1.208961625	1.216030234	0.72930877	0.557300767	1.70496428	2.68532083	1.4517297	1.183544167	2.62172738	1.618313355	1.86536262	2.29698488	1.62649824	1.110607483	0.845405872	1.448880772	1.031817242	1.37002954	1.676996653
AC020765.2	1.79345539	0.584991635	0.696596406	2.0015034	1.544836237	1.16536357	1.659755257	2.47540124	2.4580681	0.73185621	1.40344655	0.699271819	0.607040592	2.253806043	1.096814617	0.847970632	0.99029641	2.70571705	2.118860151	1.07352489	0.433046931	1.28632621	0.65072995	1.7984237	1.33203148	1.306961962	1.171639918	2.72574746	1.947566847	1.16965183	1.402063012	0.643003883	2.01080668	0.585235613	3.23635739	2.16349091	1.58625477	1.140448189	1.73353959	1.086773757	2.94382905	1.99472252	1.968058133	1.00859896	1.163799019	2.050371337	1.355208127	1.91004267	1.733324443
AC004816.1	2.975401053	1.278393306	1.403446554	3.69294211	1.892103969	2.35302576	0.191831107	1.62576449	2.12454226	1.32151272	2.2408813	0.825296388	1.093591585	1.999391859	1.036011261	1.5554205	0.721437942	2.71988614	2.159869291	1.24186167	1.515616377	2.282911127	1.74196272	1.92063024	2.97423327	2.52477202	1.29026773	2.1702329	1.319665861	1.70282566	2.374545336	0.570769124	2.60129693	1.298479426	2.28762167	3.49391295	1.98937377	1.280996288	2.92266994	1.364643803	3.16329874	2.04241976	2.419851453	1.336496409	1.657037819	3.139213794	2.000196343	2.08046486	1.148190797
AC010326.3	4.62193309	1.87037268	2.24009668	2.16691719	2.520999274	2.90079198	3.732914752	1.74964279	1.92685097	1.75676751	2.79782044	1.684751052	1.991652314	3.936995525	2.243498213	3.099931879	2.110382727	3.48191836	2.848032981	1.94756685	2.845454338	2.270815672	2.50646807	3.61120858	1.81893093	1.542207062	2.396352793	3.60546717	3.199330132	2.25152404	2.372687972	2.730484664	1.78197553	2.650000989	1.91836296	2.19393731	2.8742405	3.426259924	2.1039029	2.30290413	2.68891086	2.50295543	1.945984338	1.340527379	2.725450018	2.590355646	4.203137394	2.97423327	3.236686798
FZD10-AS1	1.017889867	0.144750611	2.432140362	1.01411439	1.051514176	1.99165231	2.80951158	0.19282086	1.91836296	1.97383863	0.08506236	0.345369075	1.503115711	0.871875463	1.537505894	1.768776699	2.51161163	1.26285747	1.175525089	0.84728206	0.906631762	0.431335349	1.80582338	2.5295132	1.00806379	2.418516796	1.23321581	0.2948669	0.920975301	2.41406526	1.259286841	1.788943852	1.79323626	0.265322345	1.49091622	2.02218187	1.35452581	1.565768086	1.36679318	2.854178197	0.21050792	1.05649427	2.532219305	2.00328397	1.511172751	0.936189744	1.31986328	0.98119732	1.468499956
AL592494.2	0.877848137	0.172744058	0.849438097	0.65984597	0.405281054	0.38439919	0.058294822	1.04084283	1.20126647	0.05400652	0.10570741	0.445499989	0.515858578	1.395630728	0.470855974	0.038144121	0.263020409	1.19680488	1.086773757	0.7281901	0.578489498	2.316630149	0	0.3270535	1.82119135	2.160391349	0.289372192	0.41631833	0.236595315	0.23731186	1.380220008	0	2.2159038	0.230691567	0.75233111	2.67706494	0.34313724	0.955825314	1.78024403	1.395403974	3.01276529	1.38440283	1.346581249	0.56817033	0.822165545	0.817730427	0.280321985	1.15900625	0.698222136
LINC01871	1.8093071	0.851465892	1.365296264	0.30986921	0.67249935	0.37089395	0	2.28136467	1.86673186	0.75474854	0.49472916	3.09421354	0.185407897	1.261584176	1.338471692	0.361499292	0.431772445	1.83791529	1.116042416	0.59984703	0.237096692	0.084572064	1.14936415	3.12774237	0.58454652	0.413020711	0.487911981	2.2584545	1.132195879	0.22652886	2.237503067	1.294637321	0.10744038	0.444505613	2.66197602	3.35757622	1.78525239	0.643409498	2.36581674	1.979719196	1.17571253	2.15753792	0	1.354525808	1.880473204	1.067596747	0.137226184	1.38322839	0.741256088
TYMSOS	1.750393045	0.538570127	0.670257252	3.14197684	1.98634073	1.99037052	0.023694347	2.89326268	2.34617348	1.57206118	1.31426888	0.581050724	1.322054624	2.586645021	0.818146631	0.82228766	0.134421183	3.25828724	2.189482316	1.98281378	1.324099331	0.745651567	0.75963175	1.36869208	3.36717633	2.179628135	1.338045859	2.15569885	0.898614317	1.90200903	1.959155788	1.079668671	0.58809761	1.272075672	1.14841906	3.48263302	2.58031669	0.834522678	3.63377602	1.229683216	3.86311421	1.87956848	2.019104913	2.335152289	1.405932915	2.440951085	0.60781648	1.58910903	1.093591585
AC048341.2	1.830147996	0.868575845	1.13839079	2.36819539	1.385979013	0.55730077	3.433110168	1.17050013	1.43801408	0.87545253	1.12046401	1.468968353	1.935310296	2.867567731	0.571249012	2.097940631	1.257174379	1.69156519	1.267620936	0.93378635	0.5812704	2.666881982	0	1.92964012	2.78605447	0.810929386	1.163889721	2.29079753	1.702303032	0.92991288	1.933504724	1.812114037	1.86985149	1.336043271	2.7344129	0.84486001	1.27728606	1.294893608	2.82023052	1.215512769	2.58251554	2.76522382	1.632569281	1.426061253	1.960234511	1.859056459	1.666290924	1.11218925	1.386946731
LINC01705	0.032758491	0.745117026	0.084343357	0.4837794	0.137609889	0.33398736	0	3.12293213	1.22615308	0.66700291	0	0.52602556	0	0.317511848	4.435645918	0.745651567	0	0.36162065	0.102609379	0.43600425	1.063487167	0.122554555	1.67167941	0.05002949	0.97920707	0.012339506	0.820608112	0.31074493	1.042401238	0.10311409	0.610558953	0.198036835	0.83326137	0.774905085	4.20313739	0	0.84439506	1.157620441	0.79052286	0.150789719	0.29747234	2.62121139	0	0.481376673	0.446266961	0.177468354	0.366895672	2.9733619	0.525209147
LINC00963	2.239869397	2.14816617	2.353513267	3.57550957	3.117749396	3.01157634	4.470815398	2.53492403	2.24819329	2.47515	3.93377698	3.463348492	3.216261959	2.748007121	4.416387149	2.425697384	2.927245096	2.54593615	2.379057731	4.05000732	2.253054017	4.814854639	2.71136545	3.3815567	3.0755438	3.694065051	3.154738514	2.25820986	2.632150766	2.99060026	3.112604611	3.343121011	1.0669914	2.239597992	3.67047965	3.23800018	2.3070665	2.948516428	3.48090339	2.235188418	3.25004225	3.32099318	2.339108804	3.548251604	3.028750202	2.873140593	1.860493293	2.46924992	2.38749094
AC005261.1	4.884337719	2.023668991	2.713269612	3.04015094	3.401088972	4.28495806	3.174979381	1.91326673	2.30290413	2.49251622	2.83877261	1.995087223	3.052066903	3.971161282	2.810018257	4.661629782	3.457288131	4.39497337	3.0451581	2.94115044	3.101162401	2.271837396	3.72618447	4.26531626	2.4978006	2.204531104	3.168771825	4.13829036	3.732163984	3.62555407	3.35116553	3.443139593	2.49465332	2.920311029	3.47602247	2.64477721	2.87566706	3.339165124	2.05581904	2.665793952	2.88834865	3.03231713	1.78369703	1.642449447	3.106891558	3.008832969	4.176677033	3.59614276	4.196470622
AC090617.5	1.425870365	1.263457148	1.073701598	1.21665288	0.901584877	2.3070665	2.357768877	2.55695857	2.07069813	0.8603369	1.8123434	2.344332771	1.106428982	1.859056459	2.219824299	1.855455283	1.812820479	1.54091058	1.815393017	0.78686095	1.736948512	1.282026203	1.64954776	1.83315856	1.58073029	1.558694427	2.040889698	0.4839689	1.693875042	1.12625883	1.45815082	0.857033639	1.67797622	1.971658921	1.29489361	3.10327692	0.91496773	1.058309011	1.67626396	1.188048054	1.50334826	2.6647128	1.749373528	2.818294101	0.316953833	1.15732382	1.424257603	1.4270805	1.020940827
LINC01607	0.283446213	0.097509491	0.715687492	0.71607111	0.393299433	1.53705419	0.25695528	0.23847106	1.98456718	0.76393821	1.1318985	0.271213347	1.137102118	0.814368548	0.218057983	0.099703067	0.555476412	1.88531712	0.676509904	0.42390963	0.506750605	0.584649889	0.87945995	1.83470565	2.02640579	1.660181655	0.87945995	0.39002847	0.481037777	1.23255118	0.182212776	0.752631839	0.17277315	0.948857946	0.48961376	2.49913194	0.70900119	0.075715655	2.30759924	0.911311428	1.55120997	0.4670483	2.444621441	1.729554437	0.834522678	0.251890882	0.351759265	0.19606305	0.25661747
DLG5-AS1	2.07277344	0.524633511	1.835428439	2.26889743	1.604819438	1.39031948	0.779212264	3.29791857	2.07938229	1.23812973	0.78403587	1.185544773	2.047817383	1.837915293	2.017133185	1.50103116	0.952335746	2.51753583	1.693643439	2.09128885	0.585462735	0.734841138	2.16503217	1.75749997	2.37800947	1.614714649	1.172596879	1.08974664	2.66661397	0.62092822	1.910296306	1.985048213	0.84636457	2.100537109	2.55239067	3.22252157	1.63159066	0.855758866	2.46634146	1.97695779	2.55668671	1.63159066	2.352196963	1.996076844	2.036295215	1.545976604	1.077351251	0.9968092	0.543428254
AC008014.1	0.303552031	0.604944398	0.399747482	0.99436123	0.703329592	1.99351621	1.925824582	1.12011078	1.49091622	1.29687609	0.76995868	0.646815318	1.38876895	1.171639918	0.482221843	0.560114764	0.861314165	1.42538805	0.877007415	1.27646147	0.469336306	0.525692734	1.04725077	0.93130954	2.06525148	1.004495526	1.214705406	0.28852084	0.816847279	0.94194646	1.38134454	0.816196425	0.58179766	1.798182297	1.15483077	1.29003333	1.07093423	0.358789129	2.29000446	1.077351251	0.55415579	2.15986929	1.444755331	0.622110304	0.183880668	0.621090102	0.470728616	0.97789971	0.553737658
AC068987.3	1.217670732	0.429224898	0.733597306	0.50810371	2.068376097	2.26002836	2.795856619	0.50241663	0.87070661	0.2779973	0.11680887	1.817677593	1.325552487	0.153033253	0.414200047	1.201028907	0.53333468	0.2202964	1.690216851	1.54933572	0.220114587	2.02835661	0.33313465	0.5361534	0.64183374	1.324922568	2.477257284	0.12328784	0.582663081	0.33297175	2.593287042	0.092421896	1.14800272	1.156695796	1.62483997	0.67919941	0.08786915	0.526599295	0.65002039	0.072650503	0.19695738	0.93985431	2.033978265	0.437850704	0.507300024	0.517750012	1.748909715	0.68998104	1.570647212
AC008035.1	0.277250952	0.951127693	0.608350138	1.43638935	1.362222223	2.44278491	1.987085343	1.60352893	2.29360959	1.70815209	0.93092452	0.88059468	2.03138075	2.207897374	0.557042482	0.574444575	0.834601731	2.84660907	0.930101007	1.63043003	0.69164833	0.442606903	1.31679506	0.9839249	3.23134486	1.358294431	1.304127799	0.26082548	0.947434407	0.87187546	1.973608802	0.784671197	0.32683308	2.33990526	2.50131401	2.03297939	1.35168549	0.488274061	2.50417677	1.780244025	1.10508884	3.65882979	1.866864977	0.790793387	0.047452192	0.643111191	0.513214214	1.9760447	0.556129606
AC126773.4	1.043275348	1.119488508	1.964764461	1.08305607	0.437779813	1.12423158	0.826684162	0.89364047	0.80535025	1.55267902	1.26657881	0.665426561	0.658070268	0.628646532	1.029559074	0.59814362	0.561024692	1.20062519	0.125659647	0.77672416	0.902854373	0.618901919	0.53263028	1.04952989	0.45734791	0.823420264	0.282705515	0.66972992	1.630177473	1.23387808	0.771843602	1.015220353	2.13408322	0.995772169	0.65869486	0.83527236	1.08965226	0.602606389	0.57233288	0.6154127	0.69078136	1.85624129	1.284147494	1.289849825	0.690260119	0.673960723	1.189903676	1.11967639	0.715299645
AL451165.2	3.670479655	2.146126464	2.053508391	3.86471465	2.98183825	2.67020073	2.4580681	3.98127041	3.96155781	2.8277822	2.2071127	2.326828544	1.743702552	3.164233072	1.631137717	2.426800752	2.526995078	3.96241432	2.275488544	2.4687052	2.139006855	2.309158355	2.90425743	3.1947031	4.5460249	1.775992076	2.597448017	3.21906889	3.429289146	2.24296113	2.685569508	1.341835174	2.22837833	1.731843563	3.78483306	4.66769613	2.57462584	1.733029001	4.06271467	3.437373294	4.09213246	3.82118068	3.327079959	2.53711162	2.105500438	2.988262	2.350110183	3.34213036	1.830381447
AC002470.1	3.167859207	0.209656072	0.127029918	1.24642771	0.638289274	2.8283184	0.203901808	1.24138153	1.24667894	0.48762019	1.27548302	0.712535864	0.862855231	2.354565679	0.909919602	1.127795151	0.485492314	1.77174396	1.597198358	0.95865321	0.695976687	1.570647212	0.98975654	1.09433924	2.17962814	0.9532992	0.758786964	1.23052929	1.377499568	0.94834529	3.156275463	0.332416446	1.15293496	0.898202743	2.59093382	3.84433334	2.26335006	0.706841942	1.81061772	0.271146574	1.92109232	1.23011883	1.805613351	2.051182257	0.558736289	1.426061253	0.301597025	0.63987742	1.361780976
AC024575.2	0.714395477	0.59611131	0.884422029	1.05746933	0.941946461	1.07174824	1.596336389	0.35316389	2.07348152	1.55387558	1.10978778	0.702234603	1.40567999	1.133081944	1.528171478	0.628462948	1.266578814	0.72802326	0.696104939	1.45221475	1.266995204	1.15084272	0.84711662	0.75474854	1.09693372	1.396771985	0.642237259	0.90271714	0.533020463	1.45340785	1.17940667	0.951299308	1.20401767	0.634658586	1.50614351	2.46365203	1.3540715	1.198504056	1.325766	0.5882343	1.14386359	1.21982209	1.942392996	1.907031224	1.139509178	1.156905751	1.070729232	1.93910428	0.995861526
AC112484.3	0.80857214	0.068843091	0.699631407	1.15293496	0.927383184	0.67199135	2.437923171	0.49719197	1.07831333	0.80243814	0.53443914	0.544017922	1.26638962	1.892851803	1.514194873	0.768032017	1.090582395	1.34928424	0.747976143	1.51440884	1.746357817	3.71070023	0.43864772	2.87119159	0.89212654	1.429930893	1.767728474	2.87681395	0.204782909	0.81005839	0.431060663	1.703266665	0.95370594	0.756645458	2.56154028	1.8234077	1.14491072	2.177804745	0.53874195	0.563254158	0.75936146	1.37926988	1.559366808	2.2382788	0.52585538	1.229079806	0.709276729	1.04826422	2.014824416
ATP2A1-AS1	2.457265498	0.916068961	0.243258693	2.33542809	2.187406331	1.64052832	0.623836091	2.19472487	2.45121609	0.76422686	1.85122643	0.788266766	1.4475504	2.761489101	0.944244014	1.094981628	0.651697653	2.61102733	1.491173094	0.87331446	2.106007264	0.821530432	0.71069419	2.78411317	2.49008273	1.470409627	1.30195801	3.37858583	1.902501698	2.07400991	2.619563582	0.644580569	1.42674306	0.869850789	2.48610088	3.48639873	1.85600283	1.113921021	2.4276034	0.863736646	4.11717945	1.7954809	2.786858985	2.089215604	1.280239914	3.327416617	1.536552522	1.96073009	2.321903329
AC092794.1	0.162543425	0.624998352	0.397454722	0.34577426	0.275875473	0	5.112074864	0.07741341	0.15492361	0.42930198	0.42238129	0.480965529	1.374766784	0.841074261	0.464114186	0.785168144	4.410134112	0.35156499	0.128588149	0.57523466	0.859682224	0.960070506	0.41241197	0.3633661	0.49660884	0.502147313	1.256528084	0.38480112	0.465760637	0.05202141	0.27910518	0.618404976	0.23768749	0.67791928	0.50452999	0.26918495	0.31412447	1.387593938	0.55451785	0.544405121	0.24961923	0.98224462	1.010646475	0.604413345	0.195550011	0.394443471	0.937421272	0.76264825	4.365213605
AC018638.7	1.97668879	0.982590802	0.586323424	1.32005758	0.74764199	1.45881673	2.84828963	0.41524346	1.03147267	0.83122641	0.55941155	0.453029816	0.678341704	0.319778128	0.513636591	1.311136792	0.963033643	0.47162818	0.511666602	1.1560734	1.203912758	0.503226307	0.87822979	0.79137536	0.22079109	0.688403215	1.919365111	1.98909591	1.081253142	1.11318547	0.846220215	1.002852186	0.49030927	2.0696925	0.40779794	0.76159201	1.04103507	0.544309794	0.05835594	0.417954812	0.78287914	1.10998561	0.482327917	0.755960432	0.852108159	1.376587152	1.22065236	0.54510938	0.869850789
AC099329.2	0.348779251	1.834979759	0.437388556	0.04713237	0.04939955	0.54942812	0.273418784	2.03138075	0.71265057	0.19067327	0.20744579	0.095962481	0.384906207	0.088740382	1.640528321	0.452569151	0.195550011	0.09096497	0.078597276	0.14166165	2.612614377	0.115369495	1.0216993	0.39870996	0.04142772	1.713885294	2.439017349	0.04563794	2.579237908	0.9187769	0.653030659	1.325967356	0.03956994	1.792245943	3.10569662	2.83992781	1.85446914	0.031972458	0.16993166	0.039569941	0.40077894	0.70113765	1.284623138	0.315036667	1.257823794	2.802338598	0.142092352	0.32894599	0.185054078
AC132872.1	2.938222841	0.394840269	0.846049179	2.32297568	1.66894319	1.04181402	2.324474054	0.29774645	2.2039885	1.34296484	0.76366785	1.033554396	0.797679118	2.671876693	2.798943233	1.564808725	2.023420605	1.69957141	1.52865761	1.36706721	0.790408549	3.379534149	1.31314695	1.49169878	2.49677648	0.491945998	1.382438436	1.94832206	1.572318855	0.60612719	3.285661619	1.31288053	0.41649993	0.932301144	3.13678985	1.22827821	0.82830303	1.552902476	1.51985148	1.802884116	2.13222231	1.68743236	0.894530935	1.748655875	1.055725171	1.54406331	1.619970126	0.45036388	1.927101325
OBSCN-AS1	1.704700617	0.752331114	1.690731979	1.66018165	1.022428479	1.06270937	3.784444001	0.37358185	1.12232843	0.87412269	0.41600094	0.67791928	1.340527379	0.588919118	1.430917968	1.753786396	1.663755421	0.64470382	1.187580017	0.72030331	1.269154568	1.562743403	0.73346124	1.29442795	0.9985743	0.965254454	1.048606136	0.74565157	0.8156674	1.68917024	1.251786619	0.990544585	0.66267164	0.886215563	1.2976071	1.02754226	1.30149638	1.141022735	0.42103475	1.186339301	0.91335757	0.58323529	1.286938526	1.747876398	2.01158507	0.458829766	1.235350429	0.59758329	0.93759956
ACTA2-AS1	0.410756077	1.384713786	1.639616525	1.39310756	1.22637858	0.17549271	0.142852352	0.43664911	0.22459441	0.79571021	0.07795803	0.752076485	0.052010721	0.388829276	0.506419917	1.782483453	0.09062619	0.23297534	0.068903483	1.05921239	1.071748235	0.282493067	0.45213179	1.95057949	0.10111252	0.071028916	0.115351414	0.91622267	0.567500751	0.18423423	0.24935536	0.308538549	0.36717447	1.347883121	0.46066496	0.33053353	0.40693849	0.903343833	0.05426568	0.155361635	0.76038799	0.84711662	0.131195352	0.269420808	0.380989839	0.496403227	0.990390197	1.85857187	1.511394522
AC093635.1	1.511643939	0.142688483	0.319863551	0.60541984	0.668968026	1.31609331	0.534439141	1.10200574	1.09527335	0.30126945	0.76014689	0.133179911	0.670347361	1.879452181	0.540870846	0.440624022	0.470994246	1.10908536	2.100537109	0.90298659	0.409778643	2.85838804	0.36390746	1.07471841	2.61740447	1.089453659	0.212631721	1.2753838	0.688284727	0.7764297	1.335681118	0.200931042	0.47011635	0.519022498	2.26595516	2.40196281	1.32535053	0.497907965	1.93652556	0.539087543	1.80165491	2.30424141	2.288653568	1.199371903	0.411576181	1.385783525	0.769102799	1.11338087	1.016521517
AL451085.3	2.054272302	1.59869712	1.843200983	1.85905646	1.438456092	2.85305831	2.186330154	2.44252301	2.81713509	1.1306346	1.41478813	1.797409125	1.182270626	2.001719939	1.453850213	1.207232125	1.600143112	2.30085554	2.525044021	1.60875027	1.752352731	1.440485408	1.40639567	1.65605984	3.13833781	1.613783048	1.238729245	1.10407387	2.308375722	1.55095211	1.584999688	0.553278422	2.45066096	1.563225415	2.07890103	2.69414607	1.49679862	1.310933236	2.92295429	2.000452528	2.61368491	1.25007833	1.984293983	2.892096455	1.492251552	1.358769309	2.000452528	1.22907981	1.118539081
LINC01355	1.265990998	0.963580293	0.783613796	2.65052381	1.356504879	0.19351538	3.573419033	0.58789978	0.64288519	0.83137863	0.94743441	1.134072798	1.228614953	1.789972586	1.22172542	1.812343396	1.907525316	0.66999511	1.27315096	0.96061482	0.485492314	1.952849116	0.6390097	1.51679577	0.66812621	0.640757909	1.042228953	1.00394534	1.327536825	0.48232792	1.59438834	1.836185933	0.53305524	1.042401238	1.82917894	0.67524752	1.48038053	1.629678708	0.95648362	1.183999689	0.83856609	1.25717438	0.964176315	1.790452046	1.082868107	0.807111797	1.356894195	1.1643439	1.757285516
SNHG29	6.074983911	6.500006736	6.472144023	7.29759379	6.314549173	7.99357205	4.965890861	7.95043585	7.49503329	7.32868385	8.40710205	6.548672266	8.118131528	6.799138283	6.30605422	6.602424929	7.894807183	7.03123615	6.676893261	6.66238904	6.613343911	8.055201301	6.13598381	7.35998163	6.83844172	6.340741084	6.147094001	6.10042757	5.924083713	6.44794374	5.555642657	7.268326369	7.60439883	5.861192572	5.56480554	7.01086797	7.26335404	6.3473777	7.02694867	7.278111541	6.03213464	6.52797221	7.524279312	6.41926569	6.211836886	5.339634293	7.720005915	7.35998163	6.450473891
LINC02065	0.685173663	0.876530038	1.363030705	0	0.1609447	0.90778454	0.029495789	3.32967468	0	0.93147702	0	2.578143187	0.159226186	0.900689868	0.951457934	0.610843364	0.079636087	0.62430876	0.161173804	0.7391934	1.674539844	0.724468989	0.42352796	0.98057066	1.60875027	0.622809929	1.222314543	0.11551854	1.267199463	0.79747993	0.689981042	0.796120507	0	0.115601383	1.39766236	0.1796798	2.27707334	0.061729118	2.33594476	0.614751453	0.04291155	0.36629937	0.255849779	0.054749092	0.294086285	0.435089497	0.114260444	3.24217101	0.275479154
AC006059.1	0.543134286	1.308726037	1.580491634	0.2893514	0.861608293	0.78787474	0.791658656	2.05738009	0.21623761	0.65041715	0.69364235	1.227773115	0.466178421	0.955356533	0.961695084	1.224667434	0.723591669	2.37082145	0.59793693	1.07245116	1.687694028	0.784337346	1.5895847	1.97875867	0.2972296	0.175468228	0.762760818	0.66954249	0.555090646	1.35037559	1.256528084	0.624271375	0.55173925	0.598361171	2.20091615	0.85472873	2.46018924	0.650998534	0.29267356	0.710437877	0.80344707	1.05804829	1.291773361	1.046490864	0.718451197	1.155479727	0.797479926	1.73031879	1.527221781
SNHG6	6.323001112	5.908562368	4.883686797	8.09011298	5.699670028	7.53581134	6.255693305	6.63632923	6.74184599	6.78931894	4.92672199	4.931337082	7.403546245	6.835148611	5.598504046	5.549693945	6.569998717	7.03529683	6.624854241	4.81548736	5.814052776	7.500634499	5.89768417	9.04298988	7.24378928	6.163886538	7.03945255	5.84913452	5.885623156	5.82135772	6.318735711	7.014770791	5.06315673	5.501487886	6.48994267	7.82351752	6.76396789	5.685306051	7.35459549	7.179140872	6.58915218	7.38182943	6.132298426	7.006872433	6.931525839	5.343696135	7.10472208	6.61078886	6.716558613
MEIS1-AS3	0.245441541	0.747006629	0.016742786	1.4348114	0.280144378	0.27819774	4.192300286	0.34361897	1.57015792	0.6780223	0.07152346	0.299848009	0.617664785	0.762506634	1.064083596	0.308368508	0.444334509	0.62188971	0.760643055	0.59129462	0.243626342	0.296825807	0	1.07341062	1.37207397	0.600075833	0.35826502	0.49142274	0.310905111	0	1.714945073	0.09900626	3.92721409	0.586904152	0.3252247	0.37397173	0.44236098	1.173487251	0.44473521	0.754839124	0.77397896	0.2461111	1.742416778	2.817688739	0.359674882	0.382578338	1.137568837	0.14918597	0.968100369
MAPKAPK5-AS1	2.323454122	2.993513835	2.477788804	3.28315036	2.634341475	3.33034242	2.748871075	3.62913916	4.07424761	3.19995134	3.70769081	3.189723057	3.03655175	3.175600746	2.546726766	2.463392803	3.574836837	3.49641148	2.849406324	3.34407238	2.371613329	3.416987089	2.79922123	3.78062204	2.46018924	3.086444142	2.9642171	3.43168813	2.81969113	3.1884523	3.296282758	3.220925157	4.02280659	2.30501483	2.50777683	2.68366375	2.7576064	3.24084621	3.25381234	3.384154351	2.67954324	3.34670145	3.537370122	2.999664208	3.455960956	3.310524204	2.693111408	3.41126485	2.44702063
SNHG12	1.594631483	2.129670396	1.902009027	3.24378949	2.027843029	1.22152169	3.290122677	2.65162472	2.54645816	2.84775464	2.68665192	2.7260024	2.590078496	3.110791928	2.547526671	2.27973387	2.118561632	3.15658375	3.013970779	2.52130041	2.959609621	3.39202342	1.3193904	3.51140174	2.54476701	2.046241538	2.255610973	3.34473713	2.223971884	1.02936579	2.720431	3.659520004	1.00206317	2.531126701	3.98379258	1.77271828	4.05662244	1.950579485	2.97628569	3.005005665	2.56751053	2.80501656	2.395576254	2.452524802	3.611888866	1.817677593	1.822429232	3.25254463	2.829998676
AC107057.1	0.062101934	1.368692083	0.592066387	0.07388457	0.162247825	2.94851643	3.192201734	1.45272176	0	0.08051295	0	2.11248151	1.829557767	0.132761559	0	0.274296071	4.351998237	1.01469425	2.260269654	0.29111684	1.191407469	4.027534621	0	0.80198525	1.36052962	1.962257963	0.183548521	0	0	3.567998	1.301073569	0	1.83568742	0.043141443	0.76456598	0.25248334	0	1.387174929	0.13645416	2.91139218	1.57573717	2.84020682	1.325967356	0.028930816	1.24601535	0	2.361936496	0	0
TRAM2-AS1	2.841686284	2.586059017	2.518601528	2.91800967	1.51440884	2.75279312	1.947566847	2.99966421	3.9808274	2.30837572	2.327865	3.116198227	2.14868235	1.864602762	1.703072366	1.727107606	2.754766758	2.13247133	1.955828311	2.18043969	1.984057181	1.38176519	2.33150579	1.97767845	2.81799497	2.061711206	1.98959929	1.96524583	1.496798616	2.19607723	1.658514901	1.234089481	2.9870712	2.743818974	1.26972256	2.63158615	2.3198212	1.407723109	2.43587646	2.577881341	1.64904068	1.64687164	2.840782548	2.093624063	1.885781451	1.968058133	1.996595768	2.3198212	1.403776385
ARHGAP27P1-BPTFP1-KPNA2P3	1.484125697	1.224193687	1.288748371	1.61471465	1.058715469	0.39188124	1.478156019	1.19304745	0.99973177	0.98078935	1.1055918	1.740982886	1.387393218	2.251251987	1.185359028	1.17451354	0.986698336	0.83740704	0.748692566	1.35147913	0.860810941	0.913191487	0.52847693	1.51164394	0.93566762	0.711747882	1.391513591	1.51959871	1.032388954	0.26448274	0.94136981	1.134899077	0.27276349	1.215780476	2.61182338	1.02584434	1.1791543	1.294158931	0.90370273	1.63815837	1.15366196	1.99790581	0.726770719	0.645914412	0.883837385	1.51705149	0.824387647	0.89416704	0.755573053
AP000254.2	1.27114295	1.359033235	1.097608996	1.53030901	1.407507628	1.86049329	2.077743611	0.73870765	1.14655376	2.0058471	1.59633639	1.332031477	1.797169388	2.312158626	0.802544958	1.13960992	1.929421145	2.10550044	1.433877721	1.50880327	1.191113713	1.329995526	1.98634073	1.94102563	2.01256212	1.416449906	1.931692755	2.08279387	1.584999688	0.78380007	0.807924521	1.805958041	0.60629458	1.440610655	2.24622775	0.9560889	1.09516848	0.95443424	0.99731515	1.903129333	1.55461258	1.86645965	1.134717002	1.636474989	1.009711629	1.160025471	1.132891498	1.65883672	1.615895364
LINC00239	0.758991512	0.353286365	0.544687519	0.63427359	1.247029502	1.28593002	0.024228608	1.65703782	1.80635248	1.12578458	1.07352489	1.349085004	0.108474128	1.371866859	1.330455814	0.604310041	0.358525448	1.71140926	0.995599647	0.94213525	1.116558298	0.913964778	0.61879527	1.28796014	2.65162472	1.042620545	1.69318315	0.53786946	0.588919118	1.04506882	1.116803162	1.061572125	0.41173438	1.039753037	2.59940153	1.93374633	2.48125482	0.896322223	2.37296674	1.700708903	1.4265123	0.98847348	1.473470361	0.287123564	0.428972954	1.237853182	0.624179764	0.48619153	0.509271623
AL645933.3	3.629481763	1.807314742	1.77147819	3.42859156	1.707200436	0.59764988	0.421772018	1.87432453	1.66774021	1.46827117	1.45881673	0.407717427	1.236333901	2.123769031	1.564808725	1.555083434	2.136415115	2.08356422	2.352196963	0.15339996	1.331359425	2.371862991	1.10448952	2.45038124	0.9776897	1.045144134	2.088193537	2.088715	1.718803761	1.13229758	2.77715191	1.326860702	1.05536542	0.7771861	3.07949367	0.6799604	1.45034456	2.787715512	0.88837681	2.618997343	0.91985454	2.34092985	2.068905806	0.552039779	3.074048764	0.804461751	1.895135805	0.27679957	0.458917421
TRIM52-AS1	3.686688919	2.336208327	3.314082615	4.92672199	2.753066682	4.18628688	2.940847928	4.83390987	3.35213049	3.20395182	2.82390448	2.536438747	3.418621975	3.289802684	2.133805154	3.518172431	3.341796438	4.73530966	2.51267841	2.88347695	3.926355398	3.95613412	3.97659503	2.72127223	5.15016636	3.07615131	2.953766584	3.5904454	3.282500558	3.18593447	3.102064363	2.797820437	3.35675223	2.697434057	3.70548909	5.14499653	3.33951097	2.625062178	4.96046059	3.921012232	4.1638877	4.15464381	4.609933197	2.784680403	3.09634273	3.638038087	3.462011902	4.0026784	2.935925057
LINC00957	1.605315626	0.910005574	1.519401124	2.16666266	1.84369442	0.6113354	2.715733864	0.84693585	1.98252902	1.33269699	1.92942115	1.460048149	1.600609645	2.130924709	1.815859629	1.553140949	1.588642558	2.17154255	0.837108407	1.16022299	1.2774871	1.227773115	1.37410516	2.16503217	2.21461971	0.791907834	0.613483726	1.7981823	2.018862898	1.36326766	0.514702184	1.221283112	0.98041154	0.887666661	2.39848805	1.27360929	1.43019213	1.482876124	1.91482474	2.470296379	1.76525173	1.75430353	0.68063062	1.115311154	1.253750287	1.124461468	0.995005275	1.63180391	1.387174929
SNHG19	6.03931155	4.388137475	3.847878447	6.81884069	5.284176301	6.72589472	4.630494182	7.02266159	5.51989658	5.20632542	5.95117649	3.960725816	5.216984788	7.692160435	5.170361638	5.256203784	5.305507376	7.56024798	6.627673875	4.70126655	4.8331768	6.272222764	4.62127417	7.60439883	6.98392885	4.94923433	5.897684173	6.06772551	5.740996137	6.59173809	7.518479358	5.070438134	5.14670023	4.763132536	8.0111085	5.87800098	6.32528771	4.641971654	6.42397798	4.99115732	7.51260371	6.04645994	6.407210644	5.121542069	7.197562365	4.463694989	6.946592481	7.12632718	5.393528003
AC026471.2	1.688336097	0.284230864	0.644642193	1.13992844	0.723725412	0.85433492	0.772584387	1.109418	1.33445576	0.42402473	0.58605575	0.431447784	0.229792788	0.372614177	0.621837879	0.231688308	0.736804774	1.46992283	1.694631566	0.52077596	0.454669271	0.571533442	0.60768979	0.82378774	1.9120568	0.595664177	0.626580704	1.43526819	1.32728793	1.21429065	1.56200963	0.450641482	1.51304566	1.303907718	1.35689419	2.31455286	0.49373781	0.609399905	1.3021702	0.904582125	1.72515194	0.88820503	1.66894319	1.04103507	0.545204725	1.025844343	0.839036232	0.89109573	0.956334863
LINC01786	1.329995526	0.86561103	1.070729232	0.56839259	0.641315295	0.79736092	3.33951097	0.39277508	0.60750152	0.4324816	0.65162263	1.477026677	1.588642558	1.758865748	0.860026394	1.626136679	2.38439002	0.53943954	1.330455814	0.67245528	0.852953786	1.988328975	0.51081686	0.8305646	1.20062519	0.8629428	0.868415491	0.47167243	0.563254158	0.31775242	1.305355517	1.036297596	0.50282396	1.237991456	1.16669259	0.81468993	1.16555738	1.775099054	0.61362385	1.068531943	1.87262096	1.4066036	0.335463735	1.849754512	0.928256604	1.372275129	1.333962097	1.85726861	1.526524424
ELF3-AS1	1.624098466	2.065007563	1.727362542	2.97163323	2.486100877	1.20917425	1.585770997	2.21076671	2.6524348	2.18454532	3.36329352	1.942921037	1.40792928	2.043956456	2.024459447	2.738064055	1.720296809	2.9133589	1.528171478	2.07019901	1.995087223	2.008752336	1.29624211	2.69311141	1.51940112	2.879118769	1.489223297	2.29000446	1.021260579	1.21214392	1.993791644	2.239597992	1.85497775	2.332481133	3.45094941	2.02092661	3.49116449	1.612815344	1.20638404	1.820821537	2.69550033	1.89010904	1.494686249	1.441551997	3.466022871	1.562507131	1.009120485	1.39330855	1.814884875
SNHG10	2.191055011	1.164343901	1.505904857	3.20332156	2.104185479	1.02695131	1.828646303	2.66147365	3.17905744	1.91280309	2.09577892	1.106171921	1.857268614	3.610482788	1.970900997	1.614480529	1.722200922	3.12590955	2.631336255	2.12403432	1.493960851	2.751666747	0.96761995	2.3634849	2.79275986	2.741347802	1.881803491	3.23800018	2.994387872	1.14958379	3.967877592	2.348802462	2.08305709	1.983544369	2.55162676	3.09868664	3.19065433	1.590302133	2.8946617	1.875814344	3.31499474	2.51425884	3.46264048	2.103902897	1.53705419	2.239054039	2.270561368	2.64232646	2.186581522
LINC00491	1.782483453	0.89228197	0.758786964	0	0.010207622	1.94855833	1.795480896	0.91744327	1.33732925	0.65700143	1.21242442	1.022825333	2.296743868	0.014805382	0	0.079130366	1.032012683	0.06930171	0.793954778	0	0.763787078	1.975187529	1.36529626	0.21573803	1.52986228	1.70960701	0.675613831	0	0.73966673	0.29232525	1.085162503	1.451043025	1.55553571	0.103053502	0.29901174	0	0.93751042	1.630641965	0.9633846	1.209174251	0	0.96007051	1.261253031	0.648186172	0.109778876	0	0.667476639	0.6750062	0.507377092
BMPR1B-DT	2.608657236	0.359927484	2.173658764	1.33534451	4.434575633	2.65026796	3.503844898	2.90996802	2.39953841	4.31011602	3.49409467	0.301577997	1.385979013	4.827619429	2.378278469	0.66648899	0.343205827	4.03709465	0.985998314	1.25974452	2.139286862	3.406984177	3.54544257	1.22839144	2.8606646	4.871737579	2.704069031	0	5.019096087	3.8743568	1.528171478	0.724637817	2.25637706	2.369493044	5.36813754	2.98799799	1.33982352	1.575005107	1.95970014	4.423362919	2.78685898	2.82999868	3.603668919	0.504866597	0.040651569	0.847373196	1.734260344	3.27098287	1.289391159
AP002840.2	1.957868147	1.244809815	0.657955542	1.47271899	1.639370749	0.90121759	1.6939903	1.31767527	0.72478713	1.79916295	1.55218934	1.479592014	1.339205938	1.280771082	1.403175246	1.608028328	1.388536317	1.34027631	0.923270908	0.88028874	0.60781648	1.621003161	2.61587203	1.22647219	3.15744395	1.250330397	1.662388901	1.31334289	1.481550087	1.10239914	0.89246712	1.695897059	0.77964137	1.821423804	2.13456891	2.05967265	1.34863929	0.790977812	2.42308573	1.698849499	0.4361294	1.42886621	1.279251486	1.037322751	0.93637306	0.926934156	1.38377059	0.65337391	1.002149618
AC245060.2	2.564445734	0.897287948	0.773586192	0.94121725	0.94307129	0.6365472	1.898648798	0.3335565	0.23847106	1.21122999	1.04240124	1.409779668	1.548352959	0.817488355	0.915191435	1.901240969	0.866540171	0	2.174716622	0.91511217	0.93214434	0.926260689	1.05384021	0.22545678	0.45445688	0.697623114	0.689641891	1.21490995	0.985864435	0.6584072	2.325477761	1.30475859	1.15859094	1.96888111	1.16976992	0.18787555	0.88837681	2.071775536	0.24593904	0.6542362	0.3588146	0	0.992311085	1.671455351	1.234089481	1.310721795	1.5582683	0.10643804	2.450903091
AC004130.2	1.50832357	1.917619463	2.125783965	3.02255657	1.587202012	2.52882805	1.045363592	2.89701939	2.62007644	0.63484788	1.78086317	2.584680262	1.595350239	2.163769233	3.095454727	2.741347802	2.039869494	4.06796526	1.816622893	3.37013881	1.893336022	2.389839475	2.36765948	4.02841549	3.63445337	0.391936544	1.385131228	1.73332444	1.891824798	3.1334993	1.870875398	2.474027227	1.84393079	2.301630808	4.22807342	2.4347999	2.30451251	1.216325595	3.51636341	3.012765292	3.05775435	1.95119553	2.102872906	2.110619287	2.546726766	2.164040295	0.415753664	2.73964283	1.097881517
AC109322.1	2.02835661	1.443810731	1.176557385	2.1301715	2.208035258	2.56970228	1.859056459	2.21955845	2.74800712	2.18816184	1.00080266	0.815253862	1.355004203	2.566674178	1.97668879	2.317923205	0.965610253	2.48691673	2.212310715	2.09386758	1.913266734	1.209700214	1.8660838	2.57049547	1.77497312	2.265955157	2.29491634	2.43318677	2.01811832	1.06203953	3.282500558	1.241381533	1.61906312	4.209271206	3.80256839	2.72574746	3.30859353	1.557019941	1.72469091	1.418253735	3.56275848	2.02529176	2.256618392	1.82590745	1.04992909	2.003754642	0.894852612	2.22925458	1.964977014
AL354863.1	0.715394725	0.894344271	0.723725412	0.04407537	0	3.37985502	2.020132003	0.38469155	0.3712273	0	0.99755087	0	2.850791121	3.15689774	0.212552092	0.376455881	0.399318536	2.50972104	0.096423219	1.38354432	0.605036276	0.229522012	2.62145437	0.42775713	4.53751551	2.727119759	0.057978549	3.1338131	1.711409262	0.82042721	0.718451197	3.152633712	0.44147366	0.087022435	0.13171836	1.19286223	1.02109684	1.438456092	3.04251024	0.957037548	2.58769599	1.16002547	1.860013239	0.693214407	0	0.263866427	2.830306861	0.42618479	0
AC004148.1	1.474095442	1.378815201	1.27966194	1.30327603	1.13857084	0.4762157	2.521810451	0.48405399	1.10097655	0.97988637	1.25950169	1.280149077	1.74416656	1.970098269	0.925314348	1.652666596	1.88409353	0.90158488	1.523649249	0.99278954	0.877634401	1.533284397	0.61378236	1.20412259	1.20350798	0.902854373	1.420593345	1.35718663	1.977334961	0.46295403	1.411830761	1.431187891	1.09710861	1.442920124	1.07229307	0.70073741	1.43650259	1.266176042	1.09788152	0.654489115	1.17031052	1.76464753	1.035810988	1.249431898	1.020436203	0.901584877	2.06708329	0.85264297	1.237001264
AC008649.2	0.198565254	0.692913471	0.746213225	0.4097506	0.598256139	0	1.559154223	0	0	0.75798622	0.18986486	0.318053685	0.705858777	0.874600556	0.421471035	1.795967643	0.135789823	0.40538693	0.843917904	0.85799179	0.648711225	0.764621475	0.47681305	1.27792168	0.17047217	0.153725062	1.089841012	1.59438834	1.048517893	0.22761544	1.314172398	2.226563851	1.22250212	0.905297792	0.78826677	0	0.60020334	0.426114957	0.17729794	0.700845788	0	0.1493012	0.048876569	0.150624347	0.715881805	0.246378058	1.199179665	0.21087196	1.658702948
BX284668.5	3.438396416	2.369754686	3.16176993	4.06438719	3.688543873	4.16021402	2.887167871	3.85303446	4.30909672	4.06575089	2.58196726	3.427609579	3.405337218	3.502475347	3.108326934	1.044136957	3.070195718	3.34959056	3.842801729	3.18972306	1.708152086	2.533543322	2.77347742	4.30467955	4.45888674	4.028010405	1.152934955	3.28250056	1.635233325	4.24586985	2.873140593	3.321325695	0.16004552	3.039864859	5.35817662	5.05604184	2.63629362	3.173135529	4.8249364	4.588165708	4.3347647	3.54721155	5.771227055	3.867537465	3.450303731	3.887380465	2.317923205	4.11904613	2.920311029
AC069120.1	0.294243574	0.565966284	0.420949169	3.15294754	0.403556658	2.54046852	4.787650163	0.11339077	1.07770933	2.36874208	0	0.147762416	1.392171247	2.554002829	0.31867666	0.345693393	2.534069592	1.43611547	1.372946026	0.12379749	0.351188827	1.730832653	0.78851107	1.4348114	3.4620119	0.964921586	0.273256192	1.47936446	1.157964356	1.8949069	0.041008131	0.518971884	2.21103636	0.079261655	0.39954762	1.38636501	0.12173118	0.825747069	1.04765647	2.720983537	0.80325486	1.0921937	1.42084463	2.519389723	0.635813114	0.262270224	2.718229345	0	0.507921623
RNASEH1-AS1	3.460659481	2.300061771	2.697434057	4.16158671	3.054453039	3.55912358	2.397404443	4.33527252	4.71980821	2.45304878	2.75649043	1.945732629	3.865951466	4.652507972	3.448581256	2.593167318	2.873976732	4.25894043	3.60006208	2.87314059	2.095368594	3.545442565	2.64891206	3.98962684	3.55489846	2.461509573	2.293091947	3.18214504	2.358289081	3.21432134	3.120755661	2.296864373	3.52447681	3.278925347	2.92086798	4.24053225	2.79752415	2.130681141	4.11313495	3.087380063	3.47708023	2.83567308	4.298181134	3.453250372	2.637525365	3.143768777	3.274470291	2.74603358	2.300061771
KRT7-AS	2.153632175	1.962510612	3.071390865	1.53229855	2.507256908	2.5105427	4.394417616	1.76451823	1.92916054	1.05556366	1.84422369	4.25794469	1.118539081	2.275732754	3.219363201	4.256039807	3.628771849	1.52652442	2.668572099	2.10313968	2.835673084	3.032002527	2.8451918	2.80118327	0.66639492	0.433358227	2.719636542	2.14816617	1.398115036	2.31135026	2.585505716	4.460478722	0.41510706	2.571839036	3.44144899	0.87895471	3.55522527	2.275488544	0.6318565	2.258749722	1.03276777	1.46314172	1.202849744	1.683516322	2.24009668	1.723376925	2.810885994	2.12428244	1.332500423
LINC00174	3.008832969	2.072504872	2.369493044	2.93364637	1.631137717	1.30676561	4.217674453	0.71493785	1.13940844	2.05554035	1.70162682	1.892103969	1.368267918	1.936781269	1.643719436	2.052180251	3.289160769	1.02654301	1.857984817	1.30635477	1.690731979	3.414598607	1.29581304	1.45520665	2.12654235	1.977215459	2.085359711	1.81211404	2.791936462	1.39515029	2.186847192	1.768541827	1.29535302	1.987085343	2.08509549	1.72220092	1.73426034	2.25953517	1.776729	2.251524042	1.6171181	1.82942695	1.824151552	2.411425049	0.744866225	1.374536382	1.90577722	0.86841549	2.397952344
AL928654.2	1.850529984	1.519401124	1.541733158	2.70799768	2.629991809	0.23442256	3.915718571	0.25203702	0.85112756	1.86659874	2.17519746	1.606271844	1.749151699	2.692846055	2.160897122	2.434525781	2.161707099	1.6632647	1.646384504	2.16224237	1.869851488	1.684751052	0.95972511	1.90512003	0.48794352	1.503576738	1.685719317	2.29807403	2.48558817	0.84338519	3.148388085	3.419635844	1.00736847	1.913529778	1.85052998	0.62878371	3.07227872	1.819414181	0.36346757	1.182691489	0.74502165	0.82929303	2.029336363	2.213331657	1.416793204	1.780244025	3.332281854	0.65740473	3.092149556
MIR222HG	2.208173142	0.231082729	0.50817666	0.7250002	2.200787507	0.28181283	1.288077848	1.0343345	1.1432568	1.43163188	0.07254034	1.23367474	0.182974014	2.000196343	1.127402163	1.804329611	1.027680761	1.32469368	0.866452437	0.98135157	0.641504564	2.750299684	0.78725617	1.77624033	1.83520902	0.073949348	3.191260433	1.56676427	1.334226234	0.26838306	1.604035634	2.316630149	0.47608329	1.190688858	3.87797404	1.72515194	1.80037134	0.706388477	2.06096084	1.1987323	1.4445024	1.34520277	0.653163104	0.881416587	1.098843789	1.290946333	0.467411922	2.71604568	0.980234987
AC139887.4	1.799657638	0.593335362	0.867649114	0.71923088	0.564216721	0	2.382758838	0.44656902	0.32804999	0.66987698	0.39974748	1.17069384	0.916425845	1.172698489	0.613483726	0.905154604	1.531029266	1.00410582	1.365937329	0.69762311	1.104184845	0.705786786	0.51952877	0.99436123	0.29744917	0.49354303	0.978866524	0.6619879	1.11276485	0.42601176	1.108835793	0.820728926	0.80889114	0.869993384	1.46805357	1.12338984	0.76407843	1.013191033	0.12061298	1.789684882	0.41878913	0.55017338	1.282231624	1.025292986	1.239822827	0.350544336	1.319155446	0.32289517	0.602829897
LINC02257	0.191950236	3.125619297	1.032767766	0.09939806	0.038139454	0.07469512	0.023027224	0.5926789	0.13676981	2.0920545	0	2.831147093	0	0.247631786	2.405954158	0.542123961	0.024848216	0.7691028	0.198565254	0.4436747	2.989419322	0.914123729	0.13896746	0.05634695	3.85830477	0.063235124	2.558832987	0.12855596	3.02547527	0.86654017	2.617670747	2.927808034	0.38207579	0.417534103	2.92323611	0.29700253	3.55557588	2.922954287	2.97893817	1.605315626	0.58794794	0.99363416	0	0.087329209	2.896738268	0.119295071	0.031917103	2.26876727	0.493121908
ANKRD44-AS1	0.545517894	0.557122255	0.430010629	1.2574645	1.692168276	1.3502754	1.704832449	0.98703589	2.1989818	0.11924809	0.91860632	0.165810367	0.937421272	2.836515103	1.659248592	0.132151003	2.023193581	2.09743583	2.287219656	0.30466259	0.035571033	0.3830864	0.2768587	3.05297858	3.13500289	2.044478711	1.984293983	2.25714101	1.070388558	1.57500511	0.443310661	3.691795978	0.05098208	0.950065877	1.00820878	3.15744395	0.20103543	0.53972337	3.63553894	3.347008574	2.05738009	2.63322472	4.374500551	0.532927425	0.20060895	0.451934221	0.343329291	1.88799897	0.240567273
AC008267.5	2.990295049	1.683244787	1.58240237	3.5687147	3.620171733	2.83849114	2.297942621	3.41093571	3.88490679	2.24428181	3.17527218	2.21154729	2.320064235	3.270055743	1.628134973	2.139787507	3.124264246	3.75777265	2.362719956	2.48900554	2.257011999	3.621228619	2.4325197	2.53786526	3.7303156	2.145994156	1.66505982	2.75869274	3.417958007	3.68744082	3.319093643	1.218090116	1.71016198	2.890698726	4.07024256	4.51238088	2.79949853	1.634008745	3.56128943	2.70170648	4.19599503	3.78062204	3.775562432	3.079493665	1.851989684	2.733008292	1.732304352	3.13559682	2.379339834
AC011465.1	0.806019222	1.224977591	1.148419057	0.64828034	0.428221345	0.58347505	0.815527807	0.23026258	0.13829625	1.7163512	0.48947926	0.661657832	1.597791562	1.529735102	0.512812873	1.612314097	0.68575122	0.74414779	1.748909715	1.02029139	0.764958616	3.515655568	1.00170911	1.72910097	0.54660785	0.191481843	1.294158931	0.41984825	0.599468822	0.63581311	1.573365341	2.069434532	0.68956845	1.178766356	0.92002709	0	0.72750965	0.721247603	0.52370747	0.676756397	0.91184575	0.76894776	0.308102425	1.01829359	1.260856309	0.940514959	1.885317119	0.53173319	1.750976714
AC012236.1	0.246014098	0.085776626	0.318634766	1.16575954	0.057452423	0.08722726	0.233464399	1.34183517	0.39412537	0.45891742	0.90931068	1.113921021	0.192383695	0.105988063	0.230708062	0.365524255	0.289351404	2.70883142	0.656313519	0.07324414	0.582335004	0.077827839	0.22331882	0.34877925	0.62721264	0.124697462	0.081876544	0.0679146	0.083552836	1.2712702	1.159006247	0.214895915	0.01622973	0.437779813	0.14044321	0	0.50810371	0.359319253	0.15240223	0.329726486	0.56900379	1.2586282	0.194947027	0.557746347	0.224744906	0.15371405	0.671033174	0	0.278258288
AL391152.1	0.584789643	0.020560257	0.698724165	0.09323735	0.008556518	1.33982352	1.00582261	0.15533415	0.58079679	0.23755925	0.06565702	0.305146041	1.020761898	0.062072075	0.007233134	0.045658752	0.043404023	0.27474427	0.47770944	0.0182756	0.009215722	0.901712216	0.04408034	0	1.46123483	1.006263031	0.469336306	0	0.767069813	1.01119008	0.623717059	0	0.7261977	0.005665152	0.39648652	1.06911961	0.14545024	0.050762075	1.03975304	0.671991354	0.07556359	1.07431433	0.7221308	0.789995219	0	0	0.47321244	0.19619511	0.628132132
AL121832.2	3.07978912	1.379471199	1.935806746	3.09277546	2.133525346	2.18872618	3.235478301	3.24785884	2.75503841	2.55375801	1.89585535	1.791237126	1.738431668	2.485041659	1.600872754	2.209982621	2.186065287	3.42463949	3.611555221	2.65434027	1.931433236	3.757772646	1.90652398	3.17811049	3.81887124	2.793856439	2.241400074	2.93793921	3.480903386	1.5485643	3.798556654	1.082274187	3.47221155	2.671045795	3.79286363	2.61767075	3.56378334	2.007963887	3.66205324	2.449855495	4.293678	3.26435764	3.112604611	3.233234807	2.083324507	3.201769468	2.856099683	2.48420998	2.685835105
AC008946.1	1.051514176	0.667204672	1.345462288	1.70720044	1.489223297	1.61042815	0.625660682	1.19151231	2.61422977	1.74441371	1.48366276	0.446086038	1.225760543	2.571839036	1.863803973	1.975187529	1.657037819	1.22398401	1.004320198	1.22128311	2.247405754	2.795000453	2.33171676	2.32964918	1.9231068	1.332696989	1.525771289	2.18173455	0.842447902	1.50880327	1.88409353	1.907031224	0.3465803	1.095926045	2.7673393	3.93699552	1.88531712	1.236333901	2.60377734	0.752631839	3.07919356	2.22240425	1.307880481	0.991492753	1.900210995	2.138466237	0.761949879	2.12137102	1.584529899
AC004540.1	0.387504285	2.494653317	1.223360585	2.3857089	0.883537528	3.23101797	3.678826137	0.52377951	1.47886899	0.78136692	0.76270453	2.273137617	2.216435098	1.654618034	1.557019941	0.456610805	3.1440759	2.01331618	3.099309901	1.51117275	1.093591585	2.033476377	1.50832357	2.75057009	3.94108776	3.154462625	0.587780367	0.50273279	1.257823794	1.89717989	2.476200291	1.127204389	2.6483653	1.612314097	1.23451513	2.2990346	1.42148659	1.946489909	2.90425743	2.444138989	2.62642858	2.32320501	3.452240934	2.404878643	0.630734293	1.099030376	0.90862336	0.97052815	1.389620219
BBOX1-AS1	2.541012542	1.64988909	1.461741565	0.36187851	0.066764525	3.38547869	1.588865267	2.95701235	2.85670096	2.7251629	1.59175051	2.745178572	2.726846254	0.19862229	1.956079899	0.572956393	1.715862251	2.56829531	2.601296933	0.23183627	1.403663947	2.118860151	0.80409126	0.0426889	3.41763321	1.648022263	2.347955962	0.16313781	1.867326893	2.63158615	2.173131207	0.136509167	3.02110477	1.078896497	2.16714844	2.62945057	0.31360024	2.461509573	3.36851265	3.774791988	0.82644958	3.70368277	2.09386758	3.12293213	0.942528382	1.340948925	2.294142629	1.87979669	0.754414944
LINC02814	0.11509631	0.410217832	0.140268267	1.2128411	0.269342416	0.31668452	2.00328397	0.73404221	2.53057253	1.85026523	3.75125605	0.382744304	0.335199541	1.150651346	0.601568444	0.255361684	1.497729429	3.01125971	3.248478042	1.69167706	0.515803449	0.621413674	1.00031577	1.78872383	0.4056215	0.31476096	0.061374571	1.48339611	1.75703217	2.98886023	0.603290733	3.412286721	1.64780864	0.364014728	0	0.34354432	1.50976118	0.553814119	0.43029412	1.215283581	1.07229307	0.65119604	3.071084482	4.054835404	0.785168144	0.133058459	2.324474054	0.85361428	0.071015051
AL035701.1	0.734420078	0.225203112	0.475430512	1.94881887	0.95778072	1.58432616	0.982460481	1.29624211	1.52081842	0.74652944	1.00107781	0.994581142	0.787874736	0.301358069	0.436608218	1.314365352	1.124841288	1.75260517	1.03165412	0.64013562	0.733159926	0.670592532	1.51419487	0.56158404	1.55676376	1.364430549	2.246363017	0.53657333	0.346133625	0.44274719	0.447070917	0.573621582	0.82326367	1.032215439	0.05552504	0.61348373	1.3012748	0.027737647	1.01489106	0.477459274	2.11702566	1.48109231	1.657263395	0.393988569	2.000196343	1.107602917	0.698222136	0.67320952	0.588595707
WEE2-AS1	1.575267249	0.972240482	1.399436466	1.6719477	0.603015667	1.89637851	2.146860508	1.10117663	1.29156617	1.1355581	1.00912048	1.574516644	1.164343901	1.322054624	0.822747805	0.497191972	1.79940751	0.65684736	1.122922924	0.93637306	1.533492993	0.52935235	1.72051781	1.46805357	2.21037671	1.260610829	1.262857467	1.00214962	0.893296138	1.49443965	1.060939041	0.857371791	0.68654787	0.797977065	0.94536412	1.85052998	1.17816726	0.920658527	1.64399176	1.161021644	0.93599697	1.11680316	1.498719697	1.656541334	1.329995526	1.030193233	0.931650286	0.72317387	0.867933641
AL049838.1	0.385971661	0.624346151	0.977689701	0.30726546	0.490748262	1.01172354	0.003928271	0.35134679	0.13860565	0.45079253	0.55635093	0.220486658	1.296536055	0.748549732	0.559234294	0.38154926	1.083713319	0.83776637	1.319665861	0.59538804	0.627886182	2.147911756	0.47143965	0.45552205	0.51396524	1.265196182	0.781432663	0.29759339	0.76422686	0.61744874	0.333410827	0.534532998	0.88551416	0.56817033	1.42949485	0.58478964	0.23675721	0.636665866	0.36938538	0.89945122	1.0207619	0.77139895	0.724368507	0.051746424	0.354421923	0.583986878	0.651991096	1.58285967	0.641378629
AC016773.2	1.795737967	0.915426194	1.148190797	2.87710105	1.257355718	0.34548425	1.98657076	1.47152837	1.89411169	1.5020571	0.92121195	1.087115549	1.05384021	1.868865451	0.729160487	0.874749881	1.299662744	1.337779	1.081428598	1.49304828	0.562176397	1.2128411	0.81468993	1.26285747	1.89061048	0.812678022	0.867578854	1.1771315	1.668706735	0.30600839	1.730569283	1.07064562	1.75452024	0.690108516	2.87969031	2.57408367	1.33106537	1.689170241	1.51464202	1.215780476	1.47985643	1.33477937	1.563449257	2.003022349	2.051929119	1.161021644	1.042401238	0.75731625	1.132891498
AC025857.2	3.322266178	3.219685129	2.289230121	3.2850558	3.719764832	3.36329352	2.622521327	3.32611205	3.73782235	2.63492423	2.65162472	2.604833695	2.639615166	4.777762322	3.167266954	4.256510094	3.768392792	4.15101425	4.050447662	2.62587123	3.831609611	2.518469397	4.53962147	4.14232189	3.25951024	1.892361262	4.364211159	7.29759379	3.01834473	3.28755633	4.003997314	3.744624477	1.00118282	3.813805283	4.12849031	4.20548057	6.17113746	3.480565864	3.79597681	4.079518225	4.12755758	4.5107228	1.558694427	4.092975457	3.121679034	3.854261227	3.707690814	3.52653722	2.897346778
LINC01004	2.153885959	1.137003064	1.261044649	1.41760752	0.622962776	1.04649086	3.819648737	1.20486637	1.97412621	1.87933588	0.8105371	1.026348579	1.102879491	2.148400267	1.420107521	1.339823525	1.838634824	1.45780296	1.406846286	1.21344364	1.119314244	2.93102687	0.50036154	1.03411256	1.87262096	1.065424552	1.067692171	1.68395736	1.413230306	1.21180199	1.494196699	1.171459309	1.41525808	1.503813903	1.05709955	0.56690786	1.98761783	1.40826568	1.52600852	1.220866075	1.53823712	1.82566803	1.586007199	1.93014827	1.469201677	1.041814021	1.521744501	0.91727102	1.078112284
AC145423.2	1.005661193	0.571249012	0.576714295	0.41485781	1.172903596	1.31301374	2.616896283	1.59008448	0.99739062	1.81918388	0.83895431	0.612585811	1.310318872	1.451272488	0.216145952	0.543072342	1.482876124	0.56942599	0.162665358	1.29113923	0.530114587	1.090131488	0.48093623	1.37094375	1.96984768	0.552520093	1.561766216	1.4066036	0.230708062	0.51054656	1.111036122	1.022428479	0.23209473	0.603860126	1.4841257	0	0.60688874	1.100405017	1.66870673	0.707885191	1.12000905	2.38774453	1.725932048	1.320638916	0.642109246	1.115738956	1.697120583	0.69078136	1.428283235
AC026401.3	2.014585435	2.855679487	2.157017195	4.02018922	3.747233487	2.65190749	2.69256253	2.20347237	2.06500756	2.9607853	2.13978751	2.290004465	2.770808784	4.196896279	2.057380086	1.681645266	2.156725678	3.61259677	3.266898886	2.75984182	1.853460955	1.801368604	1.96251061	3.22497398	4.17398314	2.021948144	2.239869397	2.27866181	1.40792928	2.39505905	3.148700128	1.886863259	2.77263039	2.275488544	2.47643735	3.39771022	3.32999783	2.422531417	3.86429259	4.024568191	3.58117396	3.38023589	3.431688126	2.514791782	2.80474341	3.132878605	1.483396106	2.81914878	2.0696925
AC114803.1	0.393348086	0.456290404	0.228546829	0.07615895	0.313312099	0.69654217	0	1.43611547	1.50357674	0.8897517	0.60892444	0.118594695	0.875206932	0.429719104	0.384219115	1.604035634	0	0.68165061	0.311773863	0.29842623	0.423104002	1.97337983	0	0.82191825	1.23301023	2.468948895	0.137082199	0.78612812	0	2.8609694	0.470940673	0.088154469	0.37679442	0.167319726	0.30962484	0	0.48619153	0.755356874	2.74105045	0.92140031	0.23401276	0.33227603	2.419327243	0.113235673	0.145867096	0.256108821	2.608365812	2.44885954	0.480172065
LINC02100	2.095122512	0.500143613	0	2.18095332	0.918606315	0	0.360205788	2.68144942	0.46475356	0.11432764	1.76546905	1.115311154	0.61179727	1.563449257	1.358769309	0.630734293	1.439914627	0.70506674	1.790699996	0.09893623	0.400075428	0.967773976	1.36551462	1.02995946	0	1.33097778	1.978989372	1.23872925	2.326279954	1.58120749	1.281178655	1.17451354	1.63547498	0.224304032	0.7984798	1.02435629	0.19212094	0.895615028	0.34431845	2.129541628	1.04736226	0.55310741	0.622219621	0.808891144	0.804326694	1.193731031	0.079767293	1.50280985	1.06203953
LINC01637	0.604413345	0.803447073	1.01739648	0.2584836	1.847507535	0.72772808	0.560258242	1.35829443	0.90969621	1.12125435	0.52167517	1.408373727	0.445763598	0.756498966	1.877832575	0.966986217	0.728549547	1.80797437	0.497862084	2.22498129	0.957037548	0.452814954	1.05981944	2.59410251	1.25561471	1.223776105	0.369680704	2.43214036	1.076145681	0.50147524	1.25460655	0.62155951	0.11577907	1.470863269	2.15101687	1.68644152	1.75480354	0.764861859	1.13893832	0.540407021	1.63961653	1.00979957	0.937100825	0.498195204	1.075083639	1.153201921	0.275979099	1.3772679	1.434611681
AC112491.1	4.440011127	4.870341149	4.432455248	4.27802199	5.63012466	6.701385	4.210250189	4.82891615	6.51256687	4.9409828	6.09160355	4.619447471	4.474571189	4.320127239	5.220478653	2.054517379	4.199309983	5.75378151	3.435032248	5.96089764	4.007389719	6.249271572	5.34175	3.4795271	5.75231744	4.596368858	2.894661703	4.39704861	3.765922211	2.71326961	4.823655294	4.582843283	5.23229626	2.711099778	6.11346546	6.27627994	6.14348692	2.364756394	4.72180715	5.192937563	5.11207486	4.33624725	3.835092812	3.546513031	5.238464819	5.149270375	4.986462414	6.52797221	2.954334557
AC011477.2	0.642616228	2.831714412	1.855455283	2.20867013	0.762704533	2.63793603	1.759796051	1.45152797	2.28814434	2.41511637	2.35723269	1.818311405	2.016497173	1.875814344	2.302168752	3.039864859	3.093954424	1.58767041	1.194474219	2.09847984	1.877336209	3.190350903	2.57434965	1.54825226	1.81716929	2.679809131	2.433976971	1.41958863	1.702593017	2.49599369	0.824248053	1.306961962	2.23385412	2.297246481	0.8099291	1.07646909	1.95891385	1.925824582	1.53011445	2.324757341	1.20917425	1.4408242	2.848032981	2.817135088	2.607274971	2.198981803	3.09245556	1.98367832	1.400140564
ENTPD3-AS1	1.846489739	0.736870758	1.043846725	1.45724786	1.493048281	1.06203953	0.681176333	2.26645092	1.1005926	1.51511799	1.58474861	1.229498775	1.098464564	1.629931026	1.487144966	1.374328349	0.955734439	1.89034567	0.673341746	1.35364713	1.357640708	1.460742613	1.76326194	1.51657483	1.56676427	1.410700088	1.759796051	1.4445024	1.092390916	1.38538734	0.434406817	1.237853182	0.7043097	0.91848338	2.74214178	2.20974556	1.16321369	0.732314123	1.39151359	1.155479727	1.60552946	2.08356422	0.990005903	1.237405869	0.916895046	1.258891824	0.559589247	1.62894896	1.353001678
LINC02820	0.056908699	1.423780692	1.278156257	1.23280529	0	1.36593733	1.4880436	1.58049163	0	1.63476232	1.69683309	1.418431652	1.182061946	1.171855127	0	0	1.299323455	0	2.077612179	0.04426536	0.030558425	0.645083153	0.17611332	0.05440581	2.20508742	1.987336103	0.103332692	0	1.870090387	0.11209091	1.424696363	0	2.53814777	0.023526154	0.15352783	0	0.04395234	0.017108536	2.08769356	0.716071112	0	2.51780539	1.623614195	2.172824656	0.039863771	0	0.939073415	0.19837511	0.356280333
AC083799.1	3.964544058	2.082552827	3.289497227	4.46802918	2.925533546	2.34565519	3.122600084	3.66844864	3.11921501	2.97568825	2.67706494	4.19278495	2.859211332	3.404675607	3.323534849	3.412286721	3.58936358	4.28596181	2.761764483	2.8993525	3.617258149	3.759604747	3.45463654	4.4126783	4.23907662	3.344737129	5.621614032	3.95527698	2.689763923	4.78972733	3.038984072	3.587197088	1.54419005	3.893062484	3.22345828	4.28245679	3.28771301	3.360978857	4.31811137	2.787715512	3.52825514	4.38559724	3.81496809	3.666065498	1.995572137	4.086097073	2.253299336	2.992937	2.530572531
AC087623.1	0.432192611	0.610558953	0.432251408	1.03165412	0.693816653	0.41118372	2.214619705	0	0.36600213	1.00486595	0	0.357911604	1.389620219	1.115738956	0.665186472	2.355623153	1.406153116	0.44945785	0.682276719	0.62092822	0.542008672	0.605156664	0.17197021	0.70479049	0.67829542	0.704374288	2.459456579	1.85171737	1.082506581	0.34885945	0.545109379	0.521766503	0.64079902	1.007878769	0.32272019	0	0.41822455	1.403663947	0.08123827	0.334652433	0.47375157	0.61225819	0.764958616	3.477773696	0.73111084	0.393794152	2.265156269	0.19325837	1.600362752
AC022509.1	2.439547987	4.03364924	2.530572531	0.43834235	2.496240409	0.6269972	0.515405563	3.83043454	2.28214783	2.47540124	0.5262232	3.68440292	3.478462395	3.930942719	2.94266833	2.413516472	1.204403896	2.17835626	4.310116018	4.20641606	3.78251167	2.849683629	2.70883142	3.52165563	3.27250958	2.794693795	3.820039774	1.47606731	4.976382915	2.9091336	2.428405449	3.576596302	1.23982283	3.642756598	2.22888754	3.64815998	3.7224426	3.196228972	4.34889834	2.420379506	2.50753801	3.18752825	2.009986115	3.96155781	0.949850359	2.465019111	0.711392436	4.57541736	4.245869853
AC135803.1	0.051905013	0.36211685	0.314124474	0.78287914	0.380544609	0.55537982	2.039637904	0.45184466	1.08162673	0.44158426	0.95176926	0.028326326	1.14344299	0.581942469	0.681408575	0.308693822	0.939073415	0.42734014	0.863896349	0.12475936	0.459519202	0.283091617	0.85202933	1.77935872	0.59528293	0.199348723	0.319055629	1.17732088	0.38846391	0.33222723	0.548037726	0.521934936	0.03926078	0.148566521	1.81433729	1.33627345	0.56078462	0.583179811	0.3277008	0.283924635	0.25622523	0.63674483	0.352456308	0.619362555	0.444078834	0.343568663	0.250423833	1.717586	1.034334501
LINC00638	0.653752291	0.786860945	1.486926539	1.32773834	1.296019601	0.86857584	0.814157943	0.64062876	1.51440884	0.2874932	1.27447691	0.876702027	1.615164824	1.215105498	0.480872272	1.645634004	1.803133925	0.99350377	0.509134077	1.41525808	1.565536388	2.233854122	0.81696885	1.00320228	1.2470295	1.329561469	0.517981592	1.58864256	2.124282435	1.19917966	0.956483616	1.597998647	1.73716843	1.832870335	0.43295688	2.86893451	1.84449098	0.421221799	1.24228459	0.736966297	0.4837794	0.53540202	1.329789089	0.584182737	0.576862146	1.225951536	0.509410323	0.4090169	1.03508637
LINC00342	2.19843827	0.85448819	0.839958574	1.91810033	1.259286841	0.67791928	3.044006441	0.55111094	0.56797737	1.43781039	1.11082852	1.850632132	1.237756665	1.945984338	2.660112751	1.907780316	1.565536388	1.24516486	2.457265498	1.06093904	1.193731031	1.598917145	0.87207148	1.78294753	1.33310474	0.976278381	2.237250683	1.66261403	1.147698418	0.96080181	1.779753125	2.181734548	0.91482257	1.547910184	2.8615737	0.60663242	0.77390813	1.932466359	0.75535687	0.581797656	1.0814286	1.96703105	0.913043042	1.605529457	1.33488041	1.010462025	2.274962358	0.69334646	2.835397423
SNHG15	2.415116373	2.718501418	2.313733478	3.51421169	3.352442927	3.48191836	3.763800121	4.22526641	3.74240839	2.81225723	3.26435764	2.615872031	3.07436342	3.054453039	2.494396255	2.25953517	2.325220877	2.8618613	2.679543239	2.2778763	3.084670626	3.045755648	2.97597584	3.07319406	2.73048466	3.172181086	2.61821175	3.19282678	2.370821449	2.27891898	3.119517741	2.952047556	2.10313968	2.736367907	3.01897728	4.00014264	2.81799497	2.472097429	3.81032101	3.895134504	2.93852515	2.20238225	3.174680913	2.555078678	2.31736627	2.693373093	2.617919433	3.16237933	2.63603584
AL357033.4	1.047063228	0.486333652	1.359033235	2.28084844	1.849754512	1.29687609	0.032848419	0.34521794	1.1563165	2.23857124	2.00875234	1.854977747	0.124327319	0.380705516	0.904805581	0.935477537	3.036845913	2.95758418	0.52764931	0.62988967	0.952530907	1.851226432	2.19636355	2.93074095	2.16300395	1.669477343	2.218780833	1.22885993	2.050909885	2.34851432	0.524856076	1.51347186	1.3646438	1.681001964	1.9388415	1.59730604	1.20284974	0.469230698	1.36374439	2.291288151	1.55701994	0.76775927	0.167239309	0.802438144	1.725932048	0.768473424	1.369810882	0.33237091	0.441367329
AC015922.3	3.435386882	2.604332479	2.849683629	2.90051466	3.426936158	2.7874359	2.645911017	3.72016287	2.66309653	2.30149108	2.51808416	3.375064581	3.488088631	2.796949056	2.726846254	2.485041659	3.277622265	3.82003977	3.406011449	2.50074899	3.122005727	3.597200797	2.76981632	4.08652627	3.67954377	2.461780647	3.421321044	2.10053711	3.372468258	3.04487407	1.943373833	2.720983537	3.18280812	1.968058133	3.40533722	3.97116128	2.24944217	2.471601948	2.88805664	3.26205417	3.12200573	3.94149063	3.825860742	2.661214264	2.416338229	2.690316556	2.986512677	3.95569933	2.186330154
TP53TG1	2.994676697	3.491537937	3.951509767	3.68062819	3.818470153	4.17804164	1.945482988	3.85388636	4.7134634	3.37858583	3.53809216	3.92019405	3.467762375	3.435032248	3.259510237	3.08252453	3.828201375	3.34894916	2.432906402	3.41027072	3.337202474	4.047344076	3.70031031	3.6888718	4.45451276	3.852240965	2.855264284	2.65877535	3.462011902	4.18816368	2.409245417	2.9642171	2.81367194	2.790528995	3.67263323	5.5779257	3.50081936	2.778819799	4.04560415	4.984889139	4.12439437	4.24440837	3.912862535	3.392363929	3.474288154	3.377929018	3.03655175	4.29134697	2.022424594
STPG3-AS1	1.781526288	0.029577164	0.577701615	0.55790541	0.97016832	0.08240865	2.900514659	0.07935858	0.34488769	0.27668089	0.62119806	0.327103327	0.864866932	0.891739584	0.419972731	1.172296354	0.329332189	0.06048996	0.501387025	0.61122789	0.117147611	0.43744858	0.16238689	0.10315164	0.3367081	0.703433621	0.428394315	0.06335365	0.572669981	0.18059185	0.859901934	0.078476833	0.12434958	0.885150287	2.04114216	0.21246171	0.48390514	0.323102534	0.12812013	0.041713285	0.80570671	0.34458501	0.595021935	1.419384942	0.062716468	0.365244737	0.236124471	0.07315594	1.996076844
SNHG9	4.953674901	3.741641293	2.624263007	5.41330773	3.687802623	4.95965346	3.27415569	5.81405278	4.10691557	3.73106886	3.94187194	3.216574819	3.134076857	4.933608049	2.40708782	2.946154377	3.772526954	6.03391496	4.730184747	3.18214504	4.139657966	3.087970058	2.5234212	5.34688416	3.69517536	3.852651174	3.665339033	3.97955971	4.018855729	3.99094406	4.734590442	2.043956456	3.18152213	3.216861621	5.77688814	3.76992443	3.49354079	3.537370122	4.14967235	4.113134952	5.31323543	5.2232126	4.617084799	2.853907982	4.579437242	3.318468096	5.201007779	5.70496156	4.417463377
AC107294.3	1.350570076	0.895537725	1.26638962	1.73003903	0.978676549	2.60782554	2.888056638	0.21738468	0.42964194	0.62092822	0.17672419	1.002852186	1.31609331	0.952705235	1.067977118	0.377126496	2.027068714	0.76847342	1.451729703	0.86098531	0.95176926	1.865609585	1.01504499	1.95179827	1.14344299	1.091383717	2.019104913	0.50770706	0.347733758	1.14218333	0.944160331	1.334226234	1.00421301	0.92140031	0.26048728	2.2981934	0.56209666	0.803557722	0.34950579	1.333104735	0.99821071	1.07319173	1.356894195	0.847799213	0.312195362	0.740990216	1.917489291	1.68548699	0.835139546
TGFB2-AS1	2.503787822	2.947319752	3.108651559	0.39996847	2.630522588	1.44634999	0.350596674	3.21072772	0.29043162	0.71081753	0.36700466	1.579501795	2.179155031	3.245665724	1.286521202	1.419384942	1.714945073	1.02462565	1.820225892	0.47017276	1.916118707	2.30552707	1.01351687	1.39330855	0.75465797	0.798963992	0.211873407	0.52470468	1.919861121	2.62750773	2.490369767	0.411603613	0.61576803	1.046877402	2.18712892	1.94756685	0.47187334	1.028632754	0.42852574	0.797977065	0.88442203	1.65486264	0.903480688	1.20836889	0.205484236	0.590284413	2.573766722	1.86178139	0.309219289
TIPARP-AS1	1.95080941	0.298000099	1.240916531	1.8048096	1.169180919	2.75392749	0.619995935	1.49643601	2.28343954	1.87409152	0.65162263	1.515852042	0.654489115	2.203326921	1.444502398	0.878800348	1.764776835	3.18214504	1.722908633	1.71292057	1.146990624	3.140750326	1.3965562	2.75180254	3.982156	1.210114954	1.498457398	0.81282518	2.084075457	1.43638935	1.033068183	1.192382107	0.63643431	1.328624008	1.68692247	2.23489682	1.26778587	1.352785231	4.24731415	2.352083543	2.02933636	2.49251622	1.398982445	1.277183746	1.217492891	1.194271055	1.122922924	1.57064721	0.782457156
AC015922.2	3.861901363	3.113507879	3.877218735	2.81367194	3.132565463	2.82250516	3.109274671	3.33720247	2.85217687	3.11680809	3.15627546	3.954446016	4.185838717	2.419851453	3.415261382	2.969342695	3.678064928	2.72155004	3.48395628	2.96477191	4.036691604	3.505228796	3.26630006	3.2218868	3.02065911	3.331984749	3.624506993	1.98073906	3.735552534	3.26435764	2.37212219	3.165771524	3.50656038	2.351970123	1.83791529	2.4633928	3.03986486	3.000839118	2.94882147	3.441448993	2.15726201	1.776729	4.357626093	3.111384618	2.655998432	3.158689293	3.489469568	2.07301488	3.057754354
AC004540.2	0.333008364	2.855679487	0.666144465	1.41843165	0.070766801	4.01037605	3.898783866	0.32026994	2.91800967	0.28257873	0.28939298	1.68225727	1.367814648	2.200269667	0.274521319	0.040598185	1.018091371	1.01763097	3.935809524	0.26629654	1.231973152	1.995346658	0.61318516	3.83006043	5.76454523	3.870389379	0.455603014	0.35338879	0.24868478	2.83790767	2.900791982	0.254372572	3.68780262	2.442523014	0	2.96108099	1.16657687	0.52617621	3.85751455	1.632326005	2.92553355	2.37637272	4.502278084	1.937281157	0.936763843	0.678404475	1.27315096	0.27027324	0.786603005
MIR924HG	1.682748066	1.533727878	0.293032271	2.22419519	0.358189616	0.82228766	0.156522556	2.11755815	1.4247899	0.43849829	0.58093488	0.119382587	0.862443563	0.663896848	0.316393255	0.290598177	0.225994892	0.70749284	1.236333901	0.80325486	1.217670732	0.031002527	0.47094067	0.51223967	1.21263004	1.200169569	0.184234227	0.92017445	0.535606853	0.95270524	2.299300724	1.128200247	0.73164692	1.385131228	0.23430724	1.80855668	0.68654787	0.882448753	1.34678096	1.011799025	0.77169775	0.21423598	1.010462025	0.641927297	1.156492027	0.654945709	0.625987525	1.01522035	0.204378024
AP001528.1	0.690403916	1.252004146	0.352379449	2.53325885	3.047842494	3.91737737	1.413230306	1.19680488	2.2144846	0.43271499	0.34091533	0.257031046	0.401066561	1.639845933	1.33106537	0.961695084	1.157710775	2.31792321	1.122116421	0.68165061	0.669189818	0.323176403	2.28420044	1.27207567	0.6078785	0.583724522	0.060418488	1.36781465	1.888531638	1.80810599	1.76650529	0.801163078	1.06426507	1.390754471	1.261711	1.75051593	1.47109958	0.768336861	0.0531882	2.115762865	1.77072578	1.56772493	0.911464943	0.73736853	1.521744501	0.932682341	1.076997094	0.62610945	0.376455881
AL590369.1	0.848127172	1.768985555	0.840969498	4.572342	4.400158154	1.97898937	1.530114446	1.55218934	1.27048449	1.95156946	1.37207397	0.682967683	0.191787827	1.232079149	2.926405222	2.278249471	0.891207718	2.42680075	1.034529414	2.58523708	0.50288924	0.710160536	1.21061531	3.31344921	2.61155345	0.538422508	0.807019466	2.28265993	0.938562813	2.75279312	1.750393045	2.390342938	1.13543872	1.184767631	0.89407113	2.50999762	0.54212396	1.66800362	4.21492628	2.293496123	1.79443656	0.07798232	0.419820612	2.44702063	1.945214287	2.518337265	0.46185988	0.47410025	1.868865451
AL139089.1	1.371620721	0.909696213	1.088198923	1.66281789	0.769818903	0.84812717	1.983410881	1.15859094	1.56200963	1.03549111	1.43991463	1.068531943	1.128855361	1.319390398	1.308947638	0.927540953	1.045144134	1.88158288	0.90112096	1.06157213	0.743998107	1.878299322	0.62417976	1.18616447	1.48144608	0.8156674	0.772883854	1.55747952	0.769645928	0.46053675	1.20447941	0.859901934	2.06324224	0.571800669	1.54054847	1.6276101	1.27335964	1.285040562	1.77756481	0.903702733	1.58432616	1.44337774	0.861992476	0.983107775	0.894344271	0.865735278	1.584748609	1.50103116	1.111036122
PPP1R14B-AS1	3.46264048	1.207817361	1.709129134	2.7788198	3.052978577	2.46045591	0.457267606	4.43197955	1.93625215	3.27731698	2.75619325	1.720946309	1.569394815	2.379876976	1.791970894	2.184784546	0.26271457	2.88114437	1.480859286	1.93325993	1.252180909	2.030865666	1.03090262	3.1077801	3.04400644	0.801034792	1.877574769	2.2610647	1.580988747	1.75979605	2.562352047	2.346676532	1.11199417	1.257355718	4.13241997	2.76285347	1.80411312	1.221090115	3.51421169	1.376587152	2.03806924	3.14258746	1.676765994	0.733008867	2.4580681	1.879082584	1.328624008	3.00083912	0.875267278
AC073332.1	1.387593938	0.526129215	0.745423365	1.29847943	0.449393181	1.42768656	0.037788672	1.60135214	1.53229855	0.63968563	0.96042848	0.548272641	0.254949986	0.599891799	0.944511001	0.411970281	0.656605359	3.12200573	0.426949918	0.32799918	0.421412065	0.193774834	1.4306828	1.69782482	2.27442039	0.091014968	0.498289239	1.06759675	1.073524893	0.87910488	0.533055244	0.589605082	0.26219907	0.19944073	1.27295632	1.51347186	1.0640836	0.523173606	1.89918474	1.682748066	0.99333935	1.44248886	0.404148269	1.041814021	0.959341339	0.780136263	0.418839887	0.56315976	0.760068779
AL591895.1	4.050447662	3.651036664	3.757772646	2.77794576	3.464014406	2.40250606	5.641197584	1.954104	2.35443508	3.95150977	4.08478645	3.552088394	2.979798058	3.138632912	3.435386882	2.871769379	4.252174351	3.83275943	4.215372958	1.92916054	3.660992339	3.001143938	2.78996225	3.03007667	3.46401441	2.520999274	3.735938839	4.06056837	3.925957158	3.1077801	2.600067273	3.341796438	1.94855833	3.004720848	3.80334159	1.70172423	2.88966859	2.855538777	2.09436823	3.935809524	3.07861678	3.49187906	3.016577554	3.243315543	2.080728388	3.044006441	4.239562017	2.11702566	2.54046852
AL022322.1	2.525880813	0.303841518	0.689834067	0.15768994	0.875146586	0.24873955	1.201846565	0.56552319	0.75674107	1.07492697	2.31271982	1.834979759	2.534338777	1.469696818	0.404148269	0.399599208	1.208961625	0.32674902	0.802544958	0.90583045	0.656847362	1.368477224	0.13068413	0.45707058	0.61475145	0.600203341	2.015078824	1.34138966	1.215283581	0.24968898	2.314263572	0.842447902	0.3882325	0.796050725	0.80592768	0	0.76631664	0.616483241	0.29178303	0.099288781	0.65712187	1.94983818	0.936923981	1.429716322	0.142351348	0.166784687	2.147123582	0.32404705	0.656605359
RAB30-DT	3.26435764	1.707419039	1.249623954	3.54544257	2.358785974	2.7829492	2.569702279	3.47255995	2.60674662	2.311077	1.88485521	1.732776757	1.632057805	3.032317125	2.155145019	1.621511329	1.540799765	3.32903079	2.970791572	1.40195927	2.673783852	2.594102513	2.21103636	2.34013498	4.0684198	2.554817042	3.03562957	0.93585029	3.438396416	3.00172885	4.231898777	1.349085004	2.36672956	2.546458157	2.63186887	3.34574897	1.95106585	1.188902853	3.30274019	3.116808086	2.7229514	2.71109978	3.295974299	3.138632912	1.456349767	2.02909183	2.013788753	2.232061	1.504280333
AC010883.1	2.35376044	0.662575309	1.290716442	2.30240123	1.065231938	0.43492234	2.287621669	1.52056627	1.91636468	0.83758498	0.89698661	0.840426732	2.27920288	1.289849825	1.27494016	1.190688858	1.05853492	2.79949853	1.075083639	1.4475504	0.75798622	1.048807029	1.17697595	1.43042923	2.04330852	1.353416858	0.556730031	1.18457979	0.771287881	0.76135454	1.775224991	1.734701778	0.50408188	0.751455788	1.98543633	1.25652808	2.63375958	1.283360699	1.72639297	0.952433326	3.19250028	1.34428143	1.612815344	0.996498995	1.601628908	0.929052408	0.90618266	0.71939141	1.505418316
HAGLROS	4.470815398	3.663202383	3.6076296	4.92899893	3.696654107	0.79370518	3.040435883	0.88201264	4.49397394	4.77502761	0.81604384	2.996733334	3.200587601	3.706590199	3.135002888	1.842470358	3.89263992	4.47787091	5.051390141	3.23226581	4.140542658	4.822932888	1.91029631	3.92595716	5.87505373	4.240532251	3.544023748	2.0752922	4.640791896	4.24682136	4.931337082	3.299538857	3.3760302	2.883476949	3.04102986	4.22624083	2.11988734	3.720931804	5.06003975	4.159769024	4.037912	4.84992832	4.696123981	5.179024355	3.614402414	0.637493994	0.418404098	3.0451581	2.905444637
AC124319.1	3.049703215	0.811672591	0.73346124	1.57904831	0.875452529	0.17230088	1.742729495	0.65684736	1.07352489	0.54966744	0.4379103	1.82317688	0.786264699	2.934476569	1.558480097	0.981008234	1.125971572	1.26240923	1.775224991	1.43968117	1.263267183	1.856767368	0.69193909	2.85981536	0.40168209	0.436649108	2.037321651	2.1382274	1.96888111	0.55154355	1.821423804	3.196871973	0.52706054	0.942934128	1.34116963	0	0.14059757	1.662817893	0.62155951	2.496776483	0.52594883	1.79642258	0.329067751	1.594631483	1.201028907	0.987755305	1.184198116	0.89261222	0.819399757
AC022007.1	2.723740043	1.046681713	1.21061531	1.74964279	1.00859896	0.81453434	2.444138989	1.67626396	1.14406382	2.28420044	0.81588696	0.592127346	2.387744533	1.745159878	1.837434999	1.78369703	0.794126181	1.70934922	1.151444926	1.36679318	1.267867846	1.253105208	1.62945272	1.19216529	1.6898599	1.403663947	1.941156789	0.7184512	2.467403543	1.25652808	2.186065287	1.051134258	0.73632125	1.355004203	2.06244939	1.36189358	1.91986112	1.329995526	1.23197315	1.279897284	2.52531582	1.55461258	1.757499968	2.360652375	1.074926973	2.149713351	1.039096592	1.33106537	2.092054501
SNHG18	2.261316944	2.404878643	2.803414258	4.00869047	2.541012542	2.71963654	0.166983257	4.48223949	2.92323611	1.33045581	0.26393955	1.99193491	0.95778072	1.226957347	3.087671758	1.710161977	2.076070204	2.48343486	4.672126618	2.26619607	2.321119078	4.56887453	1.4850685	3.84595088	4.29517946	0.270716022	3.060204249	2.44332889	2.381716617	2.26209897	2.076903401	2.04806075	2.68424043	1.331806633	1.81188843	3.10359802	1.2151055	2.920022022	3.57806279	3.382482578	3.89635869	1.97383863	1.869372252	0.259004812	3.641678566	2.67928677	2.511062531	3.72956733	1.863519202
AC012645.3	1.789448082	0.28025411	0.516800975	0.37009782	1.326227841	0.14611559	2.687345109	0.9843376	2.44544746	0.71517626	0.06475205	0.918328148	0.282028672	0.568602832	1.789448082	0.5812704	0.473143603	2.54766799	1.32358426	1.25826955	0.535684597	0.207155929	0.78167363	2.39610829	0.30967741	0.469568394	0.295818952	1.68893564	1.940373265	0.04122715	0.930695391	0.90778454	2.02882629	1.056494275	3.53205905	2.12530198	0.31041456	1.306961962	0.05327147	0.47852657	3.78062204	0.99964636	1.586490679	2.897928836	1.182270626	0.148752845	0.184045503	2.55507868	3.506209237
AC106897.2	0.790901112	0.461683111	0.869850789	1.63302343	1.022143499	0.58284433	1.839182267	2.33171676	2.20051217	1.60014311	1.109418	1.631803906	0.561203322	0.507707056	0.620192809	0.597789114	1.639022531	1.00659556	2.206840162	0.89929217	0.730881343	1.081253142	0.40699117	2.04624154	2.43343279	0.853873049	0.225250638	0.85154614	1.046062447	1.41183076	0.510220369	0.878695708	0.58364403	0.721928262	0.99973177	1.265991	1.25087675	1.33488041	2.48287009	1.444022194	1.97518753	1.92435593	1.608750266	1.04312554	0.406222009	1.260856309	0.80857214	2.13028606	0.651877775
AL645608.6	0.023726036	0.051781491	0.040716623	0.49380573	0.03614541	0.96398138	2.34893232	0.30353001	0.23703984	0	1.96297795	0.572332878	0.033422684	0	0.196033369	0.44274719	0.985931375	0	1.466693579	0	0.04736645	1.97823926	0.24492727	0.16718541	0.23194962	0.141443789	0.07134264	0.17365873	0	0	0.928256604	0.033353016	1.15387927	0.087099497	0.05801598	0.51210628	0	1.430800381	0.29607245	0.040437555	0.85968222	0	0.205546282	0.795497378	0	0.170563743	1.982256308	0.14981457	0.962708007
AL358472.3	1.768776699	1.352560629	1.776867565	2.28934227	1.477917264	1.97412621	1.413757515	2.03657698	1.56988347	0.95557175	1.4941967	1.760554689	1.435043481	2.518601528	1.491421546	1.520060406	1.11894128	1.96023451	2.050152938	1.49348396	1.902239717	3.555575884	0.90271714	1.95891385	2.50131401	1.75898586	0.95041667	1.22398401	1.138016094	1.78322225	1.415064776	1.054960292	1.65242412	1.594170392	3.05564102	1.29489361	1.35017522	1.776728996	3.21200911	2.429485552	2.44224309	3.31784798	1.849493666	2.429994373	1.965705664	1.415258081	1.233421894	1.43824753	0.735508214
AL662791.1	2.01613804	1.32728793	0.847026234	0.98119732	1.310721795	1.1556559	1.548352959	0.33091886	0.64660154	2.01378875	1.21623857	2.802576364	1.877832575	0.209270067	0.662343347	0.199711096	1.381510344	1.16022299	1.742729495	0.14630919	1.167175544	1.602839398	1.35219735	0.56069477	1.96321579	1.430192128	1.08407317	0.70832908	0.569546729	0.75465797	1.05670242	1.329464573	3.27571348	1.398416057	0.3601441	1.47480702	0.42197144	1.565064725	1.33067909	1.161712866	0.70144693	1.18699088	2.322975676	1.31880277	1.206191382	1.710161977	2.655731948	0.54667642	1.338746808
AC106900.1	0.525021237	1.101606635	0.847026234	2.84828963	1.864321467	2.99644299	2.770088777	1.85471389	2.89629439	1.1606378	1.60261255	1.016017118	1.29026773	0.209270067	0.097351016	0.057959896	2.329145269	0.18759268	2.167931016	0	1.35385257	2.826683731	2.34540281	0	1.8093071	1.826693689	0.422052318	0	1.597998647	2.3927319	1.491698784	0.304310172	0.54638524	0.098263742	1.77700613	0	1.73521221	1.855455283	1.91004267	3.64815998	0	1.0335544	1.559882794	2.661976025	2.493875319	0.250707258	0.816709481	0	0.341729945
LINC01011	2.268249559	0.797245409	1.735489989	2.55375801	1.608299978	0.85448819	2.164040295	0.93819102	1.8214238	0.68178362	1.06523194	1.527933152	0.894852612	1.735941388	1.375426344	1.307880481	1.920362096	2.3094505	1.17050013	0.56047384	1.096933722	0.82137956	1.97946652	0.91951332	1.6106916	0.83010612	1.851452727	0.48584955	2.276269058	1.62409847	1.435713234	0.497618393	1.71902622	1.18720785	1.63388231	1.97337983	1.16209414	1.345462288	0.54693842	1.959979473	1.33941304	1.78098383	1.720517814	1.22065236	1.415964401	1.528431003	1.419588634	1.00676978	1.095926045
AC004771.2	1.313771227	0.82560518	1.433877721	0.68475664	0.891408248	0.66141216	1.678746416	1.65290897	1.66086751	1.40540311	1.23893381	1.790452046	1.1957451	0.638818415	1.962510612	1.541250672	1.282675859	0.84702623	0.489327079	1.44269967	1.164082195	0.760924117	0.69328043	0.33078354	2.52838243	1.404942714	0.812825177	0.93566762	1.993261547	0.66292441	1.01513267	1.175427619	1.68821549	1.178945159	0.34514621	0.69211759	1.95033907	1.59869712	2.33353272	0.680557544	0.46196525	0.30991394	1.52081842	0.909145569	0.937421272	0.692849641	1.038082152	0.73756756	1.193910306
AC020922.3	0.70209726	0.264900015	0.620432904	0.18188033	1.556523242	1.71539147	2.409491185	0.50860332	0.16477596	0.14757257	0.66980345	0.873834312	0.391531292	1.043622267	0.624887281	0.279466035	0.509221535	0.43763309	1.051134258	0.04187972	0.66639492	0.292654269	0.48813214	1.65533169	0.04258174	0.343644943	0.160196609	1.28763695	0.203029625	0.86573528	0.678785438	1.792951577	1.54815156	0.294584418	0.89193676	1.06093904	1.77808336	0.457267606	0.36823006	0.260082719	0.38268684	2.11401727	0.263310559	0.673484167	1.808105992	0.183065038	1.18720785	0.10238572	1.380220008
AC145098.1	1.23677326	1.924136416	2.013788753	0.93350361	0.916222665	0.32581618	0.667607647	0.49969377	0.19976894	1.08722814	1.24788378	1.145862453	0.604858698	0.794126181	1.141181631	1.399697403	1.043622267	0	0.762704533	1.01620667	0.857900921	0.871777514	1.23387808	0.61484065	0.18883322	1.029857698	1.070475284	1.55576565	1.339413038	0.46001624	1.825196536	1.264673574	0.19129531	1.666775558	0.69689573	0	1.38067721	1.074718413	0.19704214	0.24509928	0.61827938	0.24090373	0.672627736	1.512703144	1.808348751	1.308726037	0.362143707	0.41241197	1.293275558
NIFK-AS1	2.963032434	1.771743965	1.852218775	1.58432616	1.793664448	2.00923962	2.151759463	2.43504653	1.34318026	1.87979669	1.8209474	1.919861121	1.772718284	2.563632919	1.720946309	1.302703061	2.422531417	1.34207737	2.896152105	1.92636836	1.85296893	2.939969363	2.1147639	1.60352893	2.97163323	1.479592014	1.456136306	1.91911086	1.092193703	2.36065237	4.169367598	1.393775816	2.56916811	1.648546477	1.41760752	2.58843917	1.68124851	1.855738396	2.29781122	2.475150004	1.41386069	2.89267481	1.519401124	2.313733478	1.433440854	2.048312527	2.721272231	1.78422679	1.669944146
NEAT1	5.957746357	3.384500318	3.321623755	5.01139296	4.249322473	0.82725701	5.640039912	2.1687283	2.68806597	3.77794509	3.56450434	5.128966072	2.90109912	4.676493808	5.495881309	5.974215453	5.238464819	3.37730674	4.184026407	2.90884708	3.762293935	5.233947099	3.19004025	4.10011755	3.86957912	2.38877125	5.759246474	5.09567028	3.752819295	1.98584283	3.556271453	5.575583071	2.06396044	4.075997083	5.91631412	2.04495201	3.95739643	5.367195608	3.65293342	4.332249603	3.03986486	4.08821357	1.638901147	3.740868982	4.063554825	3.691795978	4.046893084	2.76425755	4.242958629
LINC01857	1.052301858	1.244048513	1.175813369	1.13209418	0.365629486	0.94885795	0	1.46669358	0.18022093	0.50241663	0.33827904	1.796671713	0	1.421486593	0.244352014	0.310231264	0.133278691	0.74414779	0.579474547	0.66192404	0.879764293	0.194962418	0.40729803	0.75508695	0.38408414	0.178259869	0.146258684	0.57820189	0.703131753	0.37361801	1.94881887	0.051954739	0.29522437	0.40555545	0.08240064	1.07735125	0.62899874	0.418934192	1.45978129	0.745889624	0.46893077	0.76894776	0.320901762	0.579154761	0.543873042	0.514794983	0.161987812	0.98757946	0.37264169
LINC01063	1.396556199	0.608020347	0.359441416	2.49572748	2.338839075	4.60873107	0.160921946	1.78746983	2.79908223	1.18375124	1.19680488	1.08064041	1.064837364	2.1080495	1.109294222	0.827578844	0.95154868	2.32547776	2.52477202	1.17894516	0.977161238	2.414861372	1.07492697	1.93398809	4.39497337	2.058672308	3.02051333	2.20051217	0.783551148	1.60187408	1.731594873	0.824559124	1.65870295	0.874375922	2.8285967	2.97107795	1.57859811	1.416673287	3.53984546	1.212527227	3.78136591	2.374289	1.426979889	1.467848224	2.145610418	1.06203953	0.782369933	1.2865212	0.394151501
AC120053.1	2.103902897	1.441763252	1.103583034	2.51425884	1.849254742	2.67214999	4.214032224	0.65869486	1.79150117	1.06503445	1.49620225	1.486185639	1.569883475	2.479940327	2.35388973	2.038069237	2.8451918	1.96547901	1.507824813	1.55005913	0.983739664	2.442006546	1.97810051	3.10541215	1.64177552	1.432498858	2.202650031	2.36403175	1.994850187	1.31197877	1.477026677	2.138715102	1.21149983	1.851585049	2.71161842	2.06734141	1.92838338	1.68203774	1.3598131	2.117262344	1.97733496	1.64890357	1.816383191	2.29079753	0.858256786	0.99104393	2.232189179	2.0285948	2.223971884
HOXB-AS2	1.396996689	1.406395672	0.209826341	1.47744017	0.947102579	0.24344129	2.407913445	0.64645183	0.06348494	0	1.18804805	0.647474525	0.38041636	0.449328895	0.441429458	2.584161879	0.843385185	0.14922078	0.721928262	0.16454196	0.337115285	0.056626908	1.2725484	0.13986815	0	0.093717557	0.024987804	1.78698715	1.04992909	0.54119417	0.454587341	0.010384521	1.24620945	1.094151818	0.89510536	0	1.33373432	0.563159757	0.0273273	0.560011905	0.56734083	0	0.550247057	0.090469438	0.698990423	0.579633505	2.486638578	0.23399534	0.672411206
FOXN3-AS1	1.474807017	0.985042321	2.056865048	4.04429968	3.646006938	2.29023136	0.869850789	3.06020425	3.63199461	1.47298293	3.04459053	1.607533391	1.428413346	2.217462227	1.748378646	1.777006133	1.307413014	2.33755408	1.45815082	1.27275492	1.835946126	3.152947541	1.48714497	3.48742499	1.98176963	1.328624008	1.943947444	2.50659828	3.301795339	3.45463654	2.488492741	1.330679087	1.33732925	2.189716594	2.73551861	4.39339266	1.21405924	1.342283095	1.98584283	1.975187529	3.45763272	1.14092055	1.78819737	1.523649249	1.573813209	1.36551462	1.654141864	1.39994456	1.624354809
AC010503.5	4.008690473	4.329706096	4.162036664	3.86918373	3.27415569	4.62563531	4.048239318	2.54994631	4.19506249	3.24657084	4.42933729	3.705127731	3.349275538	4.750258576	4.820885721	4.235766343	3.759978329	4.29914494	4.532397441	4.03709465	4.462581744	4.954473066	4.78308865	5.28898322	3.99050254	3.813412787	4.62193309	4.16614549	3.436390341	2.98009267	3.391341063	3.299206502	2.5311267	3.905642635	4.35659534	4.61357397	4.19506249	4.438935442	3.6892124	4.772445888	4.47571391	4.03751932	3.34830175	3.678064928	3.385806948	3.8534688	4.044738346	3.6456365	2.761764483
AC019069.1	2.315066633	2.103902897	1.02776726	2.69661459	2.136675093	2.63819652	3.233877855	1.61448053	2.84225583	1.68619688	1.84545043	1.133896791	2.874240501	1.451964196	1.098093815	1.097691878	1.56200963	3.02370013	1.00080266	0.7854928	1.595603765	1.955272552	2.07301488	1.61831335	2.63076964	2.176787533	0.901584877	0.8903	1.393775816	2.7477322	2.165579356	0.704438878	1.5520602	1.461741565	0.37089395	2.05636389	0.76542639	1.397889077	0.40664875	1.87037268	1.64954776	2.44413899	2.198163977	1.884855208	1.84877123	1.378233708	2.157816211	0.70875428	0.616483241
AP002748.4	1.690855762	1.069639163	1.421486593	1.74416656	2.452782955	2.73357404	0.73673879	2.89527275	2.41904194	1.35520813	1.44818544	1.490418532	1.669206118	1.370029537	1.477026677	1.632569281	0.94325909	2.66364664	2.207112695	2.32320501	1.693643439	2.271047754	1.84949367	2.10612155	2.97079157	2.1227167	2.167653139	1.83038145	2.235716168	2.50620429	1.609466221	1.483396106	1.07020694	1.377499568	2.85526428	2.70292551	2.41673187	1.044027541	2.91193079	1.77946383	2.81713509	1.69978984	1.616144086	1.660867513	1.651730832	1.912322453	1.020940827	1.90903114	0.901846316
CACNA1C-AS2	0.048227995	0.059689929	0.232975338	0.16457991	0	0.1038739	0.56978508	0.07458802	0.71200646	0.41021783	0	0.316162509	0.975263791	0.258483604	0.342020645	0.027320013	2.548621285	0.4706645	0.147387425	0.33752408	0.087197899	0.241719916	0	0.19288885	0.65712187	1.143863586	0.557975715	0	0.329578167	1.00045322	0.079752647	0.152057042	1.24667894	0.265224792	0.31558209	0.5714821	0.15099841	0.078916503	0.06974404	0.831755334	0.75742196	0.39215585	0.756386589	0.049944537	0.110754169	0.097225157	0.434745003	0.24107686	0.019336075
SH3PXD2A-AS1	1.005181715	0.105023739	1.047837026	0.1240851	0.403383848	0.33641687	0.010584774	0.20703282	0.53194354	2.26720697	0.168931	1.632326005	0.08321663	0.989167819	1.916575314	0.746529444	0.03675428	1.22250212	0.338553117	1.72029681	0.310414562	0.277073505	0.3830864	0.49472916	0.93047318	0.242760992	1.198938747	0.06476534	0.297859812	0.56147899	1.074401665	0.839670733	0.04028878	1.369810882	3.30441945	0.27841767	1.42718111	0.373729789	1.67427201	0.427280831	0.07498028	0.56283704	0.106782525	0.094969043	0.642726807	0.311438512	0.316883503	1.37971031	1.33089019
ZFAS1	4.510722802	4.054835404	4.463168621	6.30174098	5.959219981	6.65966614	5.075329178	6.43135813	6.72271913	5.21783221	5.88562316	5.094882256	6.340741084	5.323962122	6.065959243	4.133757724	6.707659465	4.72245104	5.414318319	5.59729182	4.880770268	7.742367721	5.41537596	7.37606994	5.89320485	5.451560014	4.978646104	5.3661786	5.60344153	5.28133413	5.484517754	5.933673859	6.34074108	5.012883141	6.19814264	6.99535147	6.10397161	4.497272485	6.26408582	6.776467708	5.76853369	6.02528857	6.169277784	6.39066516	4.168020897	4.809239991	6.583398447	6.91656725	5.594993503
AC015982.2	2.395829468	0.68330626	0.769446617	1.75110093	1.411372734	1.75063881	1.448185439	2.86923593	2.2382788	0.91542619	1.64447788	1.282337923	1.378815201	1.562743403	1.325552487	1.180088493	0.990948579	1.89905984	2.316096342	1.11940138	0.729160487	1.243145679	1.18206195	1.10160664	2.47842614	1.10049881	1.191512307	1.19391031	1.835428439	1.20591119	2.562869054	0.78951962	2.3187122	0.962891266	2.05375391	1.98832897	1.58981255	1.015044987	2.49885775	1.453172811	1.80507151	2.58169104	2.331716763	1.572061182	0.968347083	1.475037882	1.555765648	0.6354085	1.095742062
AL354920.1	1.748517261	0.728636834	1.31986328	1.83863482	1.667243126	2.74105045	0.769163314	2.00742077	2.53891542	2.10444357	2.21422399	1.612096183	1.730039034	1.54232756	1.623854121	1.093187124	1.373164597	1.96833134	0.565786761	2.33094187	1.021873384	1.714366173	2.25024072	2.03578639	3.51036589	2.130924709	2.417497009	1.43387772	1.59438834	1.52081842	0.950570955	0.886554412	0.73662967	1.604035634	2.62587123	2.12039935	1.2999659	1.184579791	3.10038804	1.51705149	1.48391005	2.65957738	2.220835949	1.712920569	1.161469903	1.644477883	0.883372684	1.89159386	1.470185139
AC067930.3	2.452395282	0.6156669	0.458769613	0.9452893	2.12941286	0.98023499	0.789821762	0.80386398	1.18185581	0.78574244	0.18547442	0.708329078	0.829200748	1.23677326	0.592900809	0.561815499	0.525902105	1.81261439	0.747790076	1.9685904	1.478868989	0.717647207	1.44665441	1.98820506	1.04459523	0.916699399	0.977794704	1.93490033	1.134717002	0.53292743	1.88786504	1.182166286	0	0.577822485	2.5124007	1.8683542	2.47081506	1.235141316	1.42742527	0.975758722	0.75257237	0.65230862	0.74843096	1.200857228	1.276636561	2.346676532	0.533940897	0.11103726	1.957144581
AC103706.1	2.659306352	0.391695152	1.065644477	2.43819312	1.923742781	1.07455916	2.057623166	0.7281901	1.70351952	2.3787868	0.56950579	0.467530589	0.956334863	2.035266431	1.926123037	2.288653568	0.735892177	1.04413696	0.502662277	1.87829932	1.104593949	2.298074025	0.97886652	1.98048333	1.53705419	0.691230613	2.15414358	1.83642446	1.111910027	0.59056136	2.092054501	2.056363889	0.9443277	1.070206942	3.22406775	0.24309615	1.59129882	1.431424537	1.59709068	1.604819438	3.58970732	1.77832734	0.375074005	0.871875463	1.385783525	1.408157632	1.69193278	1.67097101	2.797524152
PSMB8-AS1	3.897576128	2.412502281	2.184784546	2.55295762	2.521581088	0.48947926	0.519191011	4.08039164	2.70743333	1.9545441	2.48558817	3.831249286	1.535390475	3.016870892	2.249702226	1.934257347	2.657966929	3.08372693	2.584161879	1.776729	3.16176993	1.359033235	2.19581025	2.86126193	1.79271728	2.663096526	1.736692682	3.70807554	3.754741005	2.36217753	2.7874359	1.897912796	1.11235575	2.039637904	1.96476446	3.42928915	2.1921116	1.797169388	2.90369298	4.160214023	3.5709025	2.918289	2.008984888	3.137092035	2.341698521	2.658212386	1.38430011	1.84449098	1.865609585
LINC01752	0.645083153	0.747790076	0.366259028	0.05331048	0.542576899	0.47835326	0.12390768	0.65399711	0	0.31863477	0.11183178	0.307468007	0.483937018	1.426979889	0.315154177	0.137965342	0.067054787	0.93618974	0.178539126	0.31676381	0.878695708	0.097528584	0.70962343	0.60863576	2.44068993	0.845183449	0.603352589	1.51872938	1.173658471	0.88383738	0.37963508	0.336612647	0.05324658	0.574504669	0.82159429	0.4344429	0.86160829	0.12079643	0.80719658	1.530704392	1.00518171	0.83975283	0.386739393	1.583829625	0.269744858	0.895840251	0.298899176	0.31861381	0
CDC37L1-DT	2.202925549	0.671135765	0.808064953	2.76176448	1.441085231	1.65654133	0.881119029	2.536849	2.51565994	1.66305127	1.09846456	0.97733893	1.151982788	2.048312527	1.512810343	0.929912879	1.122738458	3.26339472	1.134514314	1.01021639	0.866815519	1.333104735	2.08741714	2.60865724	3.21968513	1.526232671	1.578349565	1.71833931	1.213843893	2.14330569	1.618562669	1.158186909	0.28247273	0.723435886	3.09720451	1.50614351	1.46390605	1.448880772	2.68144942	1.652192419	2.21771962	2.13667509	1.974658594	1.864052766	0.941568828	1.014114391	1.158186909	1.59584679	1.522234872
AC015912.3	2.070698126	1.600609645	0.752422007	3.38905413	2.232867294	1.29003333	0.690044779	2.66364664	3.01747769	2.33990526	2.59744802	0.927462069	1.847507535	4.354044849	1.246209445	0.724053253	0.644243849	3.55876526	3.151146168	1.61328208	1.602725972	1.989824025	0.77050207	3.17781794	2.15986929	1.066614473	1.772485163	4.20172427	1.557019941	1.98150469	2.220066626	2.79837822	1.35289346	0.717008116	3.18248155	3.46401441	2.07301488	1.056305986	3.07227872	1.872378486	4.1983005	2.75335787	2.76867356	1.380220008	2.101313779	2.676023032	1.462199953	1.35903324	0.584991635
AC060780.1	2.640141025	1.497260995	1.389620219	1.69733495	1.838927381	2.52504402	2.934202523	1.40216675	1.62967871	2.2783942	2.00198157	1.803664179	1.804809598	0.946757479	1.762016177	2.272585539	2.238013661	1.53679207	2.472656999	2.28320019	2.179628135	1.796671713	1.62967871	0.9532992	1.81012356	1.850265225	2.549671704	1.66162735	1.884855208	1.68548699	1.715609833	2.10157132	2.34837686	2.026046061	0.95739565	1.96225796	1.53655252	2.138227401	1.53634717	1.981251323	1.0921937	0.98569599	2.264905442	1.907780316	1.577645647	2.280848438	2.670768329	1.40471554	2.164787815
AL121944.2	2.931884586	1.73521221	1.950096688	3.09037357	2.010537625	1.90675338	1.187781037	2.89763161	2.43741716	1.2976071	2.42095244	1.466693579	2.179628135	2.161707099	0.735694571	1.744413706	2.055281535	2.75250175	2.195235434	2.04267791	2.143860087	1.555083434	1.98479542	1.84624722	3.08011263	1.506352311	1.996076844	2.01637559	2.857562253	1.96117409	2.131065341	1.214290646	1.82968858	1.586727163	2.45566384	3.47085555	1.4848122	1.537505894	2.31663015	2.705138447	1.90425512	2.35668083	2.024734597	2.06708329	1.792717283	3.338169591	2.401690742	1.88083543	1.457906739
CRIM1-DT	1.238309108	1.244466101	2.703494123	1.91657531	3.195920854	3.39534996	2.30552707	2.58793538	3.44551511	1.6975668	1.00728233	2.764526253	2.777683032	2.372410953	2.604833695	2.504605185	2.222680721	2.9946767	2.150251497	3.43672097	1.993388877	4.040940065	2.51618749	3.4784624	2.92984288	2.163003948	0.485664735	1.08851076	1.638424338	2.48231015	2.024459447	1.766013856	2.95845587	1.830147996	5.2161121	3.12352729	1.9971014	1.295115634	2.02342061	2.648647973	3.55770308	2.46951728	2.834811601	1.51440884	1.804940553	2.094368231	1.944737459	4.11267863	1.866083802
AL031600.1	1.134899077	1.404942714	0.872985011	0.66286927	1.13960992	0	3.313761415	0.49097017	0.40366831	0.62073578	1.67578239	1.721724468	0.635162444	0.506689831	1.240916531	1.160222988	1.779872458	0.28361726	1.920362096	0.88590473	0.997466094	0.258715132	0.29176527	0.37137613	0.17959332	0.352306461	0.773291139	0.77490508	0.570234736	0.29075112	1.774477103	1.01747687	0.60431004	1.19050528	1.21603023	0	0.83443724	1.560835398	0.2615967	0.217692578	0.33263732	0.0641278	0.372696581	2.370562388	0.997997974	0.603638434	0.918606315	0.39363285	1.808348751
AC010636.1	0.170603497	1.464592312	1.349184622	0.28128959	0	0.2446937	0.370097823	0	0.07867439	0.85279342	0.14867864	0.117031052	0.66245109	0.029544195	1.165161356	0.675965482	0.607393173	0.18893985	0.690910511	0.07293973	0	0.232316595	0.62623242	0.04449366	0	0.01027656	0.400834047	0	1.57040796	1.25769854	0.258644021	1.459516288	2.39848805	0.486924314	0.1918758	0.33370612	0.91217253	1.949062948	0.03504092	0.28376697	0	0.27433574	1.425388051	2.336476504	0.867649114	0.708465548	0.636017719	0.16527589	0
AL122058.1	0.321601461	0.041450386	0.662575309	0.03583292	0.059196996	2.24897151	0.164541957	0.41114161	0.4813324	1.51189036	0	0	1.5514412	0.839752825	0.018076299	0.744866225	1.328624008	0.10585619	0.17070936	0.88368981	1.114894933	0.868915067	0.37399701	0.04331249	1.68743236	3.006191198	0.400778936	0.10237634	0.298025264	1.68053949	0.251431868	0.006136923	2.20605061	1.192862228	0.0217517	0	0.28427201	0.053125836	1.00626303	0.247310232	0.39512388	0.29081391	2.538147768	0.217933722	0	0.589116678	1.123974782	0.70125644	0.141029467
AP006621.2	2.054005822	1.249431898	1.692168276	0.8818741	1.110718001	0.19522913	3.744255675	0.26010036	0.70713768	1.78772215	1.51419487	1.207232125	2.194977164	2.353388414	1.181250502	1.630894728	1.808556684	1.01319103	0.600561141	0.58855347	0.85594337	0.821820064	1.28526866	1.74658394	0.33596278	0.310008376	0.418657737	1.09021995	0.78074372	0.29157035	2.051409818	2.054272302	0.41173438	1.367919249	0.79232863	0	1.59030213	1.744890442	0.592346	0.713596901	1.62435481	0.86438259	0.72750965	1.414350769	2.068905806	0.789650809	1.508803268	0.47128859	1.196190254
AC007405.4	2.755038408	2.778819799	1.825196536	3.66280878	2.482605804	2.82529467	3.167266954	3.51247413	3.85029857	2.91446482	2.78496382	2.520206344	3.926768477	2.974817656	2.470296379	2.49913194	2.908271996	3.89468027	3.293352985	1.86659874	2.696887326	3.473935437	2.4535509	3.45428089	3.38673327	3.753203116	3.073747642	3.13468682	2.868078681	3.96744957	4.89403211	3.248162465	2.22759381	2.24920769	3.14227828	3.27352263	3.89468027	2.604075495	2.41961475	3.453250372	3.81847015	3.77439533	4.471927313	3.867938079	3.970759243	2.831433086	2.665793952	2.77989678	2.325477761
LINC01186	1.267620936	0.159238259	1.078313332	2.37296674	0.895537725	1.87581434	0.434110387	2.76706676	2.13742988	1.80880065	0.45302982	0.477618376	1.077351251	2.347955962	2.035266431	1.401158431	0.335844055	1.45430431	0.92191145	1.46390605	1.022717797	2.617919433	2.19238284	1.50614351	3.56237965	0.436171044	2.275218243	0.43684344	2.443058268	1.26018331	2.357768877	2.255610973	0.97644164	1.752828442	3.09067187	4.21911132	1.73594139	0.448159072	2.78266516	2.626155445	2.33858232	1.48606452	1.878534313	4.685404598	0.40168209	1.680288381	0.540153377	3.10359802	0.932757031
LINC02004	0.970894107	0.062462199	0.302125989	1.04525386	0.57220618	1.325766	0.773291139	1.68944053	1.39919519	0.46884601	0.53531155	0.717921434	1.200402356	1.648022263	0.703072425	1.534820234	0.534343115	1.60885763	0.956088897	1.0194594	0.602829897	1.0216993	1.01179902	0.69078136	4.22577012	1.14809676	1.080017234	0.88853821	1.215007724	1.1055051	0.437270624	0.611896773	0	0.552108045	1.24812313	2.93852515	1.27914089	0.752422007	4.31405968	1.672058597	1.3919536	1.62507319	0.743606643	1.074559158	1.127795151	1.783222247	0.025157792	1.28894843	0
AL590652.1	1.409065799	1.165557382	1.048606136	1.75039305	0.966780384	0.58528449	4.363651683	0.76378708	1.69589706	0.93710083	0.77814483	0.462508428	0.865408879	1.176881134	0.549960968	0.605279624	1.478868989	0.45125159	0.704438878	0.54587828	0.35962249	1.028465238	0.25168879	0.89684003	1.22377611	0.87347915	1.270105125	1.35057008	0.32083287	0.70689545	1.000453219	0.443954292	0.89212654	0.692167095	0.59510199	0.44518247	0.34744264	0.543825224	0.17675272	0.977161238	1.02893423	0.47156998	1.459781287	0.600398355	1.891112774	0.879604884	1.699571413	0.55916786	0.875624631
LINC02449	1.286938526	1.963215787	1.255012206	0.64368439	0.96136577	0.49932085	3.36981343	0.24272096	1.38042917	2.58468026	1.25398155	1.141615031	2.51371462	1.292213391	0.559589247	1.199782243	2.199994344	1.37162072	1.783458371	1.13531934	0.892612224	2.422531417	1.52865761	0.61562695	1.65486264	1.005006209	1.897419399	1.19304745	1.433198911	1.10040502	2.427603401	2.4356065	2.05245017	1.335563171	0.53488335	1.04240124	1.22731982	1.429930893	1.18163467	1.398513198	1.02817419	1.09630178	1.303907718	1.872877901	1.48366276	0.951939013	1.699789841	0.27348041	1.739471776
AC092171.2	1.735716566	3.041029862	3.279912241	2.04164304	1.92964012	1.69342804	3.432372839	0.92017445	0.92843287	1.40388882	2.79305325	1.998121102	1.811370884	1.610930868	2.199719336	2.25743432	2.832570567	1.84422369	2.078128773	1.81689081	2.727392753	2.997628597	2.47540124	0.92456589	0.8281566	2.214885009	1.376107587	1.1802705	1.68225727	2.34433277	2.20159471	1.058715469	1.78917745	2.298525623	2.0892156	0.74125609	2.44831128	2.446247449	0.89847803	2.388015891	1.66402981	1.03489283	1.533727878	1.480110856	2.308127824	1.621511329	2.002278837	0.62566068	2.634045268
AC113346.1	0.07032974	0.356398847	0.24699788	2.11549954	1.032489831	0	0	1.07551566	2.44135215	2.60297074	0	0.823420264	0	0.148626745	2.09591417	0	0	1.97465859	0.18232721	1.45034456	0.563895093	0.344558741	0.16013223	0.41914588	2.94702126	0.307064581	0.949010718	0	0.055001913	0.51010396	0.734956733	2.250745598	0	1.18519032	0.9742899	0.27195395	0.07908305	0.409590029	5.34889356	0.656439578	0.55782593	0.24351179	0	0	0.543873042	1.768541827	0	1.03201268	0.102190557
AC067838.1	0.910939102	0.862133825	0.763323482	1.2219491	1.279448971	2.25688298	1.31767527	0.30740018	0.65124115	1.261711	0.97448811	0.901712216	1.469436103	0.941757524	0.690567436	0.759361461	1.173889097	2.2783942	0.970333953	0.51764389	1.062546247	1.587927413	2.56363292	3.00740364	0.58478964	0.524139811	1.856002835	1.63523332	0.741524432	0.78167363	0.415107055	1.234938918	0.40555545	0.377312395	3.37413216	0.74249712	1.27686058	0.640208988	0.32168711	2.193675772	1.07471841	2.20893152	0.249554584	0.524439346	1.382628765	0.959248328	0.8897517	1.62221407	1.420593345
AL139289.1	3.658829788	0.839371004	1.817677593	4.19930998	2.044478711	2.91743959	2.256882985	3.58970732	3.70185652	1.60997097	1.417819	1.714945073	2.564989956	2.150251497	1.050136299	2.180953322	1.636185854	3.72016287	2.485851104	2.70997445	3.384154351	3.928463321	3.61086534	3.81537539	3.05653901	2.863277619	2.038880761	2.65903786	2.873429967	4.33923249	3.376030204	2.291795413	1.59129882	2.128105154	3.2573205	4.56602936	2.7229514	1.294637321	3.26530792	3.198737324	3.4296368	2.29621962	3.185315685	3.113787836	1.189697822	3.113787836	1.38876895	1.48366276	2.501867647
AC009403.1	2.801440215	1.203719935	1.528171478	2.19341382	1.978989372	1.71868376	1.535812886	2.28814434	2.20817314	2.37933983	2.34118654	1.531535645	1.493483961	2.462324376	2.073481518	1.933746334	1.964035075	2.0752922	0.472140076	1.89133642	2.345121902	3.176514229	1.87009039	1.43845609	2.91307016	2.234896823	1.993035515	2.24191903	2.401430023	2.31609634	1.976176371	1.639143915	1.41760752	2.255888265	0.6455418	1.88737781	1.67358395	1.347664904	2.20557101	1.785252387	2.04885144	3.23323481	1.877574769	1.705710957	0.588436937	2.180953322	1.818453537	1.07056201	1.64780864
LINC02482	3.531359682	1.375855499	1.362305941	4.65970602	3.713597427	2.45918259	2.79639667	4.82829605	3.33786355	3.83624649	2.19497716	1.802415724	1.696103713	1.98381227	2.0035425	2.136415115	2.744371509	2.74915261	2.307066497	2.75900427	0.959870358	1.512810343	3.11651005	3.9736726	3.22693079	1.546175578	2.733008292	2.15855291	3.037739374	2.22083595	2.945294999	1.157530107	1.53797345	2.378786799	4.74700753	4.97114518	2.81251796	1.567975745	3.19995134	2.068647472	2.71189884	3.0103369	3.037451656	1.795967643	0.888008473	3.15744395	2.058118714	4.10098223	2.311633587
AC079210.1	3.678826137	1.425631477	1.230118828	0.45036388	1.280330751	0.1523912	0.451196849	1.74098289	0.6265807	0.29019534	0	1.247029502	0.108183444	3.289160769	1.721177401	1.828646303	1.123974782	0.16131748	0.722505416	0.40634608	1.355106165	0.769513743	0.32174709	0.46419053	0.55825316	0.226510814	1.846247224	2.30061211	1.614597589	0.78228271	2.600067273	0.207947048	0	1.884596791	1.85259371	0.81654852	0.24268115	0.229643135	1.5792743	0.506974073	2.15363217	1.38289232	0	0.256829515	1.268827413	1.261835963	1.50103116	0.65337391	1.558023859
AL359513.1	0.692417406	0.882158682	0.531663834	1.50687336	0.631489007	1.18758002	0.231949616	2.67573323	2.07400991	1.50832357	1.03771106	0.771957306	0.856561333	1.217384284	0.615626954	0.615768029	0.712359297	1.38313136	1.974933678	1.43461168	0.705359921	1.12134263	0.94002001	1.51748515	2.09102589	1.584999688	0.95176926	1.50614351	0.296570604	0.90285437	1.499849471	0.018170566	2.00428119	0.452285135	1.52865761	1.50660539	0.94710258	1.117826336	2.70657563	0.823164223	2.69906655	1.81357039	1.724418662	0.932222742	1.202470449	1.316795063	0.689834067	2.30891903	0.68536073
HMGA1P4	3.780230924	0.181573428	0.655845154	2.93392228	1.909305395	0.5759512	2.822236925	1.76623404	0.77856655	1.01620667	1.85726861	1.201451532	1.012973109	2.846035262	2.623688369	1.200169569	1.178557674	2.05301806	0.782119033	1.89585535	0.586542576	2.250745598	2.21205443	2.7344129	1.60060965	1.552189345	1.605041809	1.69634322	0.93214434	0.32358181	1.528431003	2.124034319	0.16217013	1.537721809	3.25094721	2.68556951	0.71673458	1.061183296	1.46123483	1.376107587	2.98799799	2.73187125	0.258746003	3.100542778	1.962736019	1.674071889	0.684837238	1.66018165	1.939849194
AL359504.1	0.653637673	0.234073693	0.264856846	0.97264027	0.332832316	0.23108273	1.561766216	0.42676934	1.29535302	0.15115342	0.57782248	0.300776868	0.808891144	0.768194672	0.119186308	0.084968604	0.845109671	0.50178075	0.985571124	0.2186474	0.17653191	1.619759233	0.06317427	0.14672841	0.72143794	0.716071112	0.387718427	0.15454377	0.286082558	0.07281659	0.151727229	0.154751981	1.6267974	0.074375235	0.18823961	0.11825083	0.06902885	0.482828429	0.36575684	0.098271702	1.050749	0.84185506	1.327073644	0.962017617	0.765211134	0.963033643	0.435974383	0.39211578	0.855242544
LINC02604	3.852240965	2.31401881	3.084027889	2.97051251	2.331989261	1.22756484	5.133366669	0.91012246	1.46219995	2.90341391	2.02909183	2.299034598	1.989824025	2.765090384	2.289230121	2.640693504	3.735938839	1.85145273	2.12137102	1.90212437	2.357520763	4.599330501	1.83065894	1.76854183	2.82192874	2.250486418	2.461509573	2.33325694	2.615583724	2.09591417	2.969342695	2.519389723	0.79826668	2.635461023	2.43188123	2.44413899	2.39403192	2.663366375	2.17962814	3.184051304	2.07839718	2.37905773	2.186330154	3.166393857	1.37410516	1.922863022	2.293382659	1.09731365	2.674335204
AC008735.2	3.544370447	2.661214264	2.526702251	1.96524583	2.329145269	0.45475408	5.533575181	1.0945787	1.15753011	2.71189884	2.27364299	3.384500318	1.90652398	3.386101103	1.718563762	3.235763051	2.760394455	1.17837221	3.847102064	1.5608354	2.604332479	2.387744533	1.00849218	3.15807915	1.63647499	1.916364675	2.583611382	4.61051998	3.660626954	1.3574124	3.298213597	3.037739374	2.31649907	2.615057591	2.06653456	0.60663242	3.79129822	2.746033579	1.15712246	1.846247224	2.16503217	1.8946552	1.884313991	1.757285516	3.958238884	1.974126209	3.893823668	2.16640326	3.865518972
SEMA3B-AS1	3.401735049	1.115206485	1.207817361	1.22466743	1.590784922	1.71061819	3.125022089	3.57341903	2.36271996	2.13792647	1.94756685	2.09386758	2.790814554	1.8093071	2.168184951	2.476437351	1.133896791	2.62092085	2.467403543	2.55052147	2.906552876	3.398057562	3.01897728	2.87204388	3.45899161	2.706575631	2.209982621	2.25174919	1.890227352	1.99351621	2.257697663	2.198163977	0.81869124	1.779358719	5.43945596	1.99221606	1.50673937	1.642227679	2.84108946	1.961174091	2.92865137	3.74684801	2.766485631	2.724325055	1.391737354	1.275814771	1.248123134	3.49707611	1.895135805
CHKB-DT	1.517485147	0.960340748	1.325123329	1.76772847	2.422823929	1.98808114	0.630297752	2.33302636	1.58409655	1.15366196	1.88971827	2.065498047	1.125878078	1.501467563	1.229498775	1.478868989	0.898478034	1.55193105	2.300612109	1.27048449	1.670187762	0.923270908	0.57302458	1.65001345	3.24313925	1.046490864	1.762527357	1.38110616	1.831192327	1.73621242	1.299965902	1.581666059	2.00005902	1.425965809	2.23750307	2.94324349	1.57110841	0.823976038	3.92394992	1.99887415	2.93996936	2.18428887	1.670440817	0.845405872	1.654380135	1.732776757	0.686673058	2.59093382	1.229922536
AC007991.2	3.313761415	0.573621582	0.350377724	0.69316469	0	0	0	1.28752233	0.3806528	0.26984524	2.19662257	0.37521109	0.300647702	1.563449257	0.767976177	0.630734293	0.168918266	2.23286729	0	0	1.132398015	0	1.42550976	1.06417433	0	1.203507978	2.351714822	2.56286905	1.631470299	0.4858068	0.854801196	3.684047574	0	0.83615869	0.19718402	1.60885763	1.67874642	0.13587905	1.42469636	0.932682341	1.34461951	0.33827904	0.138595909	1.906277955	2.062449394	1.759107915	1.292518521	0	1.481446085
AL021707.8	1.714121181	0.707738217	0.982665752	0.40570972	0.391480055	0.4624662	1.631349937	0.50716995	0	1.04668171	0.76598533	1.183544167	0.416551624	1.856241287	0.69499606	1.117195462	0.190904197	0.29267356	1.726392969	0.75220845	0.876702027	0.990948579	0.23511969	0.92065853	0.66455902	0.41103224	1.194677987	1.99607684	0.58799609	0.52805454	1.018492678	1.199874918	0.14725093	0.764398179	1.67851372	0	1.0524878	1.320342807	0.43260661	0.292064501	1.02453792	0	0.235832232	1.648766458	1.804940553	0.414139294	0.395690428	0.67829542	0.694348551
TMEM147-AS1	3.125022089	1.856513786	2.246883702	2.0120709	1.513264	1.53394617	1.53634717	1.36908652	1.12484129	2.18740633	2.10751585	2.407913445	2.36685658	1.99119606	1.482672311	2.069152715	4.182179847	2.08769356	2.150489406	2.1422462	2.117025659	2.03323994	1.61516482	1.7039911	1.08677376	2.036026045	1.859056459	2.40035354	1.59869712	1.54220706	2.830860938	2.285268249	2.25743432	2.146378313	1.6602791	1.50334826	2.38801589	3.024869225	1.36483182	1.193249689	1.8123434	2.32111908	2.140356121	2.331505791	1.473195595	1.445683343	2.702374812	1.17208806	2.929271004
LINC01719	0.70500007	0.806019222	1.252180909	0.58278492	0.062035446	0.26467855	0.885001942	0.86213383	0.73966673	0.3741357	1.95527255	1.350813233	1.591750514	0.514365472	0.720158079	0.553029588	1.149364147	0.4160647	0.66364279	0.70749284	0.365294975	0.831524748	0.28866095	0.62731954	1.01337099	1.574516644	1.051339483	0.65410769	0.357311224	1.19050528	0.493010658	0.638540628	0.67846725	0.202685879	0.21852073	0.41600094	0.85575887	1.17533015	0.81733894	1.517745131	0.34536908	0.41477396	0.998574304	1.246427705	0.1576152	0.751053015	0.555673691	0.27188743	0.063782802
U62317.2	2.51291571	1.593936879	2.055955855	2.83692506	2.287344085	1.842962	1.824396275	1.95687091	1.46447386	1.56914325	2.19946901	2.825581699	1.38055319	2.812810681	1.570766901	1.934505908	1.513669376	2.21616652	3.173772097	2.22498129	2.489800248	2.602970741	1.14452761	3.1884523	3.35308147	2.38384761	2.588192979	2.67133591	2.238013661	1.31396896	2.325709098	1.776728996	1.83939402	1.535812886	3.31657816	2.55966892	1.47064359	1.779038727	3.30892227	2.457265498	2.90455211	2.49251622	1.941893591	2.254605411	2.934797317	1.862533156	1.651730832	2.06474017	1.941156789
AL358075.2	0.429224898	0.620859171	0.042239346	1.62861491	0.909696213	0.80309616	0	0	0.34630481	0.07544469	1.41760752	0.338877203	1.057575957	0.874122685	0.203166644	0.182661057	0.147284043	1.17462449	0.413129173	1.56820455	1.090486618	0.093347877	0.91563821	0.35708466	0.2881619	1.452431967	1.119488508	1.10541841	0.322124673	1.4574858	0.045976159	0	0.24631454	0.815253862	1.35520813	0.2433572	1.22929983	0.069540079	0.78660301	0.656605359	1.33332542	0.49086467	1.313771227	0.455329164	0.815390946	1.160534121	0.020298294	0.51517874	0.084178592
AC091153.3	1.649298411	0.124381104	0.448865876	2.35302576	0.464821052	1.62075289	0.3054362	2.03114086	2.60322082	0.94644159	2.66011275	0.287376805	0.743318553	1.070729232	0.364607198	0.714017028	0.625904092	1.95853642	2.327589939	0.9843376	1.051339483	2.400622589	0.55040488	1.30327603	3.18593447	2.155698854	0.974488107	1.44675546	1.544581271	0.29217867	1.181250502	0.622748732	1.34777401	1.28632621	0.68185151	2.10001878	1.20266126	0.40372676	3.78559411	0.938862379	2.2408813	2.81741739	1.932199633	1.812614395	0.251082947	1.088040473	0.688153778	0.90292048	0.559300728
AL645924.1	1.359307109	0.087099497	0.070489202	0	0.51727007	0	1.176557385	0.32108139	0.49489525	0.61855013	0	0.173111674	2.456215067	0.782119033	0.313333596	0.400834047	0.705786786	0	0.315229246	0.31473811	0.875267278	0.160954958	0	0.53678714	1.55267902	0.399747482	1.081715902	0.68082836	0	0	0	1.663524179	0.25439064	0.067166709	0.50051313	0.32274603	0.10488135	0.586382394	0.87026825	0.241966485	0	1.5831101	1.156492027	0.866174659	0	0.352353966	0.493690556	0	0.064688672
APTR	2.294388852	2.515928152	1.677976219	2.12810515	1.910561593	2.80615484	2.701571771	2.89239552	1.81767759	1.59891714	2.4806922	1.902758985	1.333527398	2.399291638	1.998413285	1.51848399	2.267729156	2.17756939	1.230529289	1.4669104	1.709890563	2.54263482	1.92012828	2.18582405	2.57543173	2.12219132	1.477232635	2.39953841	2.842255828	2.0128023	1.376331738	1.694631566	1.85828927	1.699571413	1.85879854	3.02577008	2.65680739	3.94986282	2.49251622	2.641761912	2.07045406	2.40407631	1.894655204	1.857984817	2.350367423	2.322424889	2.15337803	2.90795241	1.023234188
AP000894.4	2.397661148	0.693961812	1.115486051	1.55701994	1.246678937	2.63684041	1.560472982	2.00531408	2.67573323	1.44475533	0.78750509	0.56771747	1.625073193	1.785745349	0.521720835	1.374766784	1.275582247	1.93450591	2.285014438	1.2271424	1.297779683	2.580559507	1.56344926	0.66567763	2.99644299	1.226565797	2.021451557	1.34116963	1.796909329	1.71612945	2.073481518	0.407168421	1.72910097	0.635022986	2.0120709	3.36360445	2.15932431	1.146766717	2.68035279	0.872485773	2.69661459	2.32059872	2.306539224	3.643467568	0.474689815	0.903079012	0.846856802	0.21128939	1.183999689
AC092112.1	0.976956367	0.192298626	0.13105442	0.15670895	0.20060895	0.10005201	0.118128826	0.73047412	0.95243333	1.0207619	0.32700903	0.412889497	0.798406081	0.717198599	0.548138289	0.197661554	0.191071162	1.56012167	1.639616525	0	1.508190688	2.450903091	0.92236814	0.79967988	0.19321273	2.973949759	3.128042246	0.63295658	4.053481022	2.0378227	0.714713764	1.246427705	0.62463886	2.483674989	0.15550237	1.11585127	1.55903254	0.074573051	0.23631772	0.443538033	0.11594441	2.24481077	0.928432869	0.70719857	1.037535546	1.654618034	0.139070959	0.16217013	1.002149618
AC011445.1	0.619607488	0.498553932	0.803724039	0.37100491	1.504519423	2.16640326	0.425004026	0.86459756	0.83570667	0.93646943	1.20207409	0.266820129	1.115738956	0.145784382	0.780810139	1.186164472	0.066935661	0.43678151	0.39985473	1.19199174	1.981769631	2.160632184	0.6762193	0.77964137	0.40477874	2.035786386	1.012461166	0.73607019	0.643153902	1.74044771	0.226095846	0.733529273	1.0640836	0.758310998	0.15907322	1.21100495	0.51417775	0.974857632	0.50194506	0.284450452	0.52286967	0.20072704	1.23367474	0.777993283	0.739908676	1.174943218	2.396352793	0.45887359	2.1227167
AC064836.2	1.633755873	0.813146824	1.511890355	2.2610647	1.17069384	2.82972158	0.877780976	1.25519196	2.35562315	1.37843001	1.06676072	0.803557722	1.15732382	1.777822888	1.860249534	0.888205029	1.190109186	1.39719749	1.220866075	1.03678612	0.512812873	2.592778038	1.09884379	1.14782341	3.13317008	1.037711057	0.868575845	0.34052706	1.864602762	1.25398155	1.797639701	0.390503193	1.50976118	0.857033639	2.55668671	2.25874972	1.15084272	1.242848447	2.41005351	1.642449447	2.41250228	2.18016834	1.676507353	1.63352358	0.894530935	1.212630038	1.67118475	0.99877151	1.031472666
AC020928.1	0.253763801	1.295115634	0.407168421	1.09710861	0.251496269	1.2831172	0.574588977	0.23854666	0.30984887	0.10573555	0.15955607	0.106257402	2.086870547	0.123352709	0.106566056	0.746041106	0.080054167	0.05681757	0.330783537	0.3632435	0.429301982	1.034717273	0.5876793	0.05503893	0.48559948	2.187406331	1.135319341	0.24364444	0.233010558	0.52117877	0.85112756	0.013632434	3.5468734	0.080847955	1.30696196	1.92234895	0.13447471	0.754938356	0.24209118	0.234108482	1.11612125	0.82603033	1.911537731	1.082199519	0.61043742	0.891793306	0.664453124	0.58499163	0.984143169
AC011472.2	0.375183681	0.49414353	0.61855013	0.94743441	1.294427952	1.68351632	1.170891622	0.17439648	0.68704816	0.88337268	0.76714601	0.228942763	0.720629576	1.364537176	1.152731311	0.255201423	1.225542277	2.45970347	0.235646895	0.98898918	0.479877068	1.032215439	0.45391799	1.65924859	0.57266998	0.915270701	0.599294607	1.33445576	0.374888815	1.94499498	0.792105974	0.383059193	0.03183589	0.180158108	2.58196726	1.71516633	1.12125435	0.367643946	0.3551428	0.834917785	1.75851713	2.14458211	0.779212264	0.388989416	1.054089589	0.316301944	0.421309976	0.71693411	0.184594082
RPARP-AS1	3.777945091	2.04164304	2.493875319	2.71713778	1.636474989	1.68225727	3.160825544	3.42431824	3.61295894	2.83314111	3.37890501	2.661214264	3.32451099	3.602606363	2.616106569	3.048129983	3.307941297	3.64600694	2.474580633	2.42308573	2.241400074	3.846701748	2.25978278	3.0199037	3.45290121	3.15689774	2.470562149	3.45394876	2.745748628	2.32861732	2.829998676	2.735003353	1.57015792	2.556131109	2.93420252	2.53840472	3.62485439	2.391431774	3.18497701	3.068988267	2.3739929	2.99875902	3.629481763	3.175894112	2.976285686	2.113497754	3.322266178	3.02167015	1.835687418
LINC00648	0.037054056	0.496239344	0.089430926	2.5871645	0.069780768	2.11832492	3.271563355	2.61048349	0.13441022	0.019091	0.03697678	1.481970419	1.965986636	0.051606748	0.019448417	0.08278292	0.498724228	0	1.811097645	0.01874645	0.024646306	0.110380577	0.04469844	0.02983048	0.20249955	0.803557722	0.019136357	0	0.451499089	0.03580436	1.743248136	0.008106965	0.66987698	0.024224895	0.01526046	0.2609273	0.01928176	0.129846187	0.06309638	0.46388062	0.0207775	1.96348279	0.826835625	0.053739699	0.026632066	0.039062157	1.728598863	0.21677247	0.01049837
AC005840.2	1.157964356	0.373171648	0.335940825	1.26617604	1.000315773	0	2.003022349	0.47273706	0.50170867	0.7040699	0.99458114	0.721024877	1.784436197	1.278619308	0.711107625	1.069436583	0.977689701	0.74458808	0.864781315	0.70932671	0.560114764	0.956897239	0.66177255	0.87636129	1.3456935	1.063487167	1.289170165	0.56433099	0.699941206	0.39018261	1.378233708	1.163489641	0.06543048	0.676677228	1.61257717	0.55217631	0.61999594	0.313492311	1.11635524	0.347297873	1.3646438	1.57808671	1.241861674	1.11894128	0.597286795	0.316730519	0.304370786	0.1998975	0.875889286
AL161729.4	2.070698126	0.345532428	0.833730592	2.24713781	0.88466335	1.43929732	3.217946088	0.29901174	1.30044078	0.62692735	0.56824095	0.246522964	0.61179727	2.040624507	0.586996567	0.3210258	0.939854306	1.13801609	0.650271989	0.95408046	0.202532101	2.776043704	0.34128492	1.16632546	1.57708995	1.07221842	1.061375852	0.63778388	0.692417406	0.55509065	0.738429828	0.97109499	0.81468993	0.530645692	0.91534845	1.24620945	0.67903731	1.083713319	0.78451764	0.767920336	1.77832734	0.95370594	1.571345961	1.903733591	1.706942296	0.824559124	1.416673287	0.62389944	0.900689868
AC093157.1	0.973546582	1.365296264	1.840680219	1.90223972	1.654862645	1.66774021	2.854454605	2.14686051	2.52261277	1.40168548	2.4276034	1.695369481	1.044246372	1.856513786	1.283756061	1.215105498	1.537973448	1.23893381	1.126625171	1.14140649	1.242490087	1.653407313	1.46505847	1.60875027	1.87409152	1.994594858	1.276860581	1.96570566	1.58219572	1.33649641	1.163489641	1.82069567	1.89333602	1.087829906	2.1348435	1.28414749	2.25637706	1.047250769	2.22474401	1.18332275	3.3388261	1.49258294	1.30138559	1.483396106	1.878074093	0.937421272	0.816399703	1.6599409	1.421294855
AC007681.1	0.278176757	0.235646895	0.115623627	0.51736216	1.197690523	0.12427713	0.189528834	0.9900059	0.49614846	0.66350559	0.18764827	0.266553015	1.594170392	0.311000102	2.525044021	1.963215787	0.243441292	0.3320634	0.105023739	0.65363767	0.087479307	0.205637158	1.48109231	1.21142089	0.56147899	0.543311913	1.14716786	1.25561471	2.065251475	0.42951916	0.479184302	0.951939013	0.33998959	1.177131499	0.2357165	0.99914139	0.60349733	0.745651567	0.36415277	0.113408976	0.3056207	2.92611863	0.409197923	1.503348263	0.848608659	0.44676134	0.233077083	0.30058492	0.538642369
HCP5	5.428804202	3.699943458	3.52129029	2.94324349	2.865831661	0.95601206	0.283380348	5.77828752	3.43703555	2.24455507	4.31561731	5.239448149	1.976407416	4.02149544	3.818871245	3.02021897	4.482800391	4.381535	3.435386882	2.45697333	5.302618007	1.841695518	2.70799768	3.04459053	2.27031005	4.49346053	1.845974449	4.17621302	4.223361277	3.18752825	4.217674453	2.716600972	2.50047854	3.188758941	1.71115916	3.72618447	2.64698821	2.926405222	3.9808274	5.317107322	3.46100404	3.97320757	3.51140174	4.215372958	3.175272184	3.783682898	2.359848902	2.44913835	1.784972692
AP001372.2	2.261839389	2.150251497	1.487405565	2.90711654	2.277876301	3.14376878	1.058845341	2.24455507	3.17621486	2.26283617	2.24061759	2.092283083	1.748108327	2.375311702	1.951569461	2.189956427	1.659940897	1.99634362	2.110619287	2.0135564	2.117810955	1.863519202	2.55908606	1.98252902	3.56517761	2.637106453	3.008832969	1.8204818	2.671045795	2.68284235	1.247029502	1.818697451	2.40976969	2.467129129	2.69963155	2.65680739	1.95358513	1.559882794	3.07019572	2.15414358	2.31736627	3.03506238	2.823329287	2.493611224	2.494144202	2.199994344	1.202661261	1.9873361	1.343412855
NR4A1AS	0.127451764	0.533749353	1.164343901	0.93452082	1.263064336	0.18205416	2.830578341	0.55661894	0.26841736	0.51010396	0.32022281	1.32333551	0.197399375	0.270083612	0.426868966	1.452959015	3.846320053	0.24660287	0.349086386	0.41345698	0.46388062	0.052032412	0.49591988	0.42734014	0.11638527	0.099790226	1.317235861	0	0.94570805	0.74099022	0.767424498	3.015095491	0.32017624	1.282231624	0.19831832	0	1.0083854	1.018091371	0.14269878	0.429679876	0.13410799	0.54056186	0.081553323	0.097475829	1.052487804	0.414139294	1.803397198	0.52393198	0.338945524
AC004264.1	1.003596765	0.070816283	0.967959929	0.18782133	0.997635646	0.14858899	0.070445529	0.41603282	0.67934713	0.96678038	0.45903536	1.701093389	0.227681901	1.667016774	0.906362941	0.96042848	0.612258194	0.48087227	1.172088056	1.31113679	0.464532138	0.502525045	0.31145967	0.55995465	0.08138215	0.02163864	1.042401238	0.66308274	0.320269937	0.41946918	1.632766888	0.856261961	0	0.978866524	2.64945276	0.89820274	1.14655376	0.47843695	2.03806924	0.245679989	0.35568011	0.3482418	0.358525448	0.636217064	1.038702268	1.234089481	0.501475236	0.98831569	1.15084272
AC026979.2	1.847507535	0.853873049	1.072866081	1.93374633	1.283360699	1.55461258	1.155655897	2.37027239	1.87262096	1.33078464	1.36178098	1.230118828	1.204866375	2.345402809	1.179822475	0.682643171	1.514877849	2.79922123	3.522016305	1.41398572	1.189293113	3.282804189	1.16838363	2.77989678	2.32345412	1.148601296	1.342497576	3.13152549	0.966193354	1.84195088	2.627792403	0.686304609	1.98504821	0.744310646	4.31614645	2.65877535	1.40216675	1.253293287	2.49913194	2.064458617	3.15536531	2.07993844	2.488492741	1.8337051	1.61481673	1.883592269	2.207378906	2.90037165	2.064458617
AC083841.1	0.025474204	0	0.096167109	1.34461951	1.126806501	0.09651998	0.268064035	0	0.66095401	1.59919984	0.07479272	0.079147473	0.10235099	0.027654281	3.872409438	1.521296579	0.040642781	3.62804565	0.023902812	0.82494488	0	0.178120379	2.07451356	1.96023451	0.81314682	0.128184625	0.633011422	0.51614771	5.26915616	0.92203437	0.098927399	0.080219268	0.03259757	0.184719181	1.42448172	1.46505847	2.18606529	0.092945085	1.78197553	0.211842024	0.86802982	0.20927007	0.420723131	0.163317611	2.538915422	0.150173684	1.577645647	1.00135071	0.548138289
MEG3	1.835946126	1.324922568	2.411975737	1.16897919	1.655331689	0.15469674	0.753345738	0.29785981	0.51759544	1.36890055	0.70545797	1.650723451	0.780272385	0.762878335	1.257174379	1.483396106	1.179154295	0.10746425	0.104323094	0.94914295	0.958653209	2.293873028	0.25444427	0.870349	0.6354085	0.088360521	1.094151818	1.3926204	2.33990526	0.40232398	0.914473934	3.248478042	1.83470565	1.862533156	1.15310534	0.45045133	1.66480719	1.804329611	0.13383881	0.609298586	0.79299168	1.1318985	1.138214404	0.591758173	0.861139651	1.798182297	2.877688489	1.36753304	1.568447958
AC011446.1	0.78149841	1.223254823	0.832471878	1.15732382	0.170069325	0.76092412	0.805417849	0.58312434	2.08017987	0.64645183	0.44529845	0.524799748	0.763168163	1.194677987	1.439914627	0.179471029	0.063930439	1.60753339	0.234985121	1.24583194	0.679199414	1.332031477	0.68462646	0.69615804	1.36201605	0.975844466	0.326972507	0.19612442	0.747853023	0.44029591	1.342077368	0.706610735	0	0.700981993	1.58649068	0.52103288	0.95185414	0.47852657	0.9888205	0.907709075	0.45537043	1.2999659	0.799108205	0.51066593	0.868415491	0.913504855	0.231731624	0.71445036	0.751455788
AC007849.1	3.063223111	2.445447458	0.875769189	2.86523748	1.013923546	1.04037906	2.255888265	0.66534931	0.7664456	1.51630514	0.9742899	1.360529618	2.025530757	3.4444775	0.975672978	1.966251988	2.085605881	1.67901558	3.422291904	0.67245528	1.784226787	3.930516025	0.45448825	3.5730592	1.45736683	0.957591812	2.601809619	2.26978644	0.797245409	1.40815763	3.281260393	2.482605804	0.50282396	2.412629834	1.37410516	1.54406331	1.20207409	1.903242865	0.90709604	2.017869921	1.33804586	2.43397697	0.309152893	1.664294845	3.159603465	1.445026669	2.472097429	0.51254303	1.28632621
AL356311.1	1.113845607	1.112355753	0	0.38455971	0.198965042	0.95849128	1.103484267	1.16126746	0.55101233	0.20724218	0.17989347	0.437388556	0.233288506	0.594687848	0.521032883	0.338649163	1.306115989	0.7803882	1.964764461	0.56936787	0.295421141	0	0.57062687	0.35230646	0.36664746	0.595780841	1.753661353	0.12475936	0.730216083	0.97614458	0.991305409	0.633421929	0.33952356	0.62871512	1.3268607	0	1.02538508	0.166830666	1.07329634	0.662343347	0.27865231	1.78784225	0.28140295	0.329180852	0.680484468	0.436871587	1.17533015	0	0.114559193
BNC2-AS1	2.136415115	1.364643803	1.076247403	2.90398389	1.948558329	1.78345837	1.352785231	3.61440241	3.13256546	2.06788574	1.21982209	1.249005511	1.66212372	3.750518169	1.277921681	1.734260344	0.963981379	3.24816247	2.735518613	1.29316829	1.501364687	3.139530021	1.48618564	3.76306552	1.88867517	1.413860689	1.220015925	2.48929353	2.021218945	2.472657	2.746033579	1.730700968	0.4729182	0.631673543	3.64962743	2.175327	2.05738009	1.463906051	1.57764565	1.316795063	3.83584786	2.37504951	2.83228765	2.100785996	2.536585298	1.618562669	2.097435833	2.28748288	1.32333551
HCG14	2.107784249	0.348034758	0.301037811	1.78269258	0.425493644	0.56427386	1.746994224	1.93638885	2.07372802	0.91012246	1.34318026	0.658173423	0.218587714	0.827643409	0.374022302	0.373252007	0.924956205	1.76326194	0.968959333	0.379956	0.277313312	0.746433734	1.00947219	0.50266228	2.9133589	0.552039779	0.466324445	0.45969334	1.542207062	0.47987707	1.99685305	0.59362645	0.48788044	0.350544336	1.14716786	1.8804732	0.37980707	0.323673346	2.44413899	1.355004203	1.14278923	2.18400423	1.372711023	1.043457196	1.062294199	0.715176263	0.317393765	0.434745	0.303119134
LINC02637	0.677970792	0.262902214	0.722311045	1.41958863	0.998771507	1.32100489	0.186178364	0.08185134	0.81588696	0.30375816	1.17269849	1.045757138	0.276761952	1.201846565	0.672981917	0.187737437	0.775074504	0.89584025	1.266176042	0.90831571	0.688284727	1.806820949	0.74207977	1.19199174	1.21641262	0.158576129	0.636665866	2.03732165	1.755345857	1.31857015	0.6432818	0.729535001	1.36396832	0.888927211	0.88693947	2.33224255	0.57167888	0.708871331	1.14997008	0.479921037	2.3094505	1.20680191	2.461780647	1.475608998	0.676957144	1.034892832	0.59554216	0.40594833	0.64828034
AL354836.1	5.096509582	2.559086056	3.569083373	3.11440588	3.62841598	1.28450412	6.295542555	2.43371579	2.22268072	4.78903105	2.53492403	2.82250516	2.455663841	2.62007644	2.389839475	3.516731031	3.460363258	2.45670676	4.394417616	3.24971101	4.584072807	5.197394515	2.62368837	3.13803555	2.51267841	3.67844858	4.028415489	1.84877123	3.332281854	1.70182165	3.886486751	2.79866158	2.37504951	5.059246251	4.37550035	1.40750763	4.03319971	3.069297245	2.7745929	3.459322987	4.13284083	2.80753671	3.201769468	3.470855554	3.119830563	2.18505154	4.572943034	2.81653944	4.609933197
AC010719.1	2.133805154	0.774191357	0.812678022	1.12273846	0.324805949	0	2.037589241	0	0.27276349	0.51600575	0.72131122	0.429005398	0.409016905	2.40088589	1.178855757	0.134897247	0.99156979	0.97974739	1.17678632	0.15569716	0.899205283	2.21154729	0.06624319	0.86841549	2.09847984	0.352798243	0.43871616	0.53099733	1.085350396	1.36529626	1.669341731	0.934147555	1.04774675	1.06203953	1.17655738	0	0.79956493	1.175124846	2.01910491	1.094151818	2.313247	1.88983401	1.032215439	0.81604384	1.181634665	1.098843789	0.533940897	0.36529498	1.232551182
AC008982.2	0.686880747	0.794659292	1.100033649	0.58938486	0.645144138	0.29404593	1.207616157	0.29200314	0.51196878	0.83339488	0.4880103	0.525095	1.046877402	0.668007078	0.477846221	1.184579791	0.426268282	0.31929024	0.853873049	0.32586512	1.041898707	1.927101325	0.80217538	0.80681688	0.12871814	0.381976856	0.874122685	0.79216905	1.444022194	0.05987311	1.343180258	1.398115036	0.35452946	0.859682224	0.24056727	0.49103904	1.03443196	0.756645458	1.01392355	0.400935421	0.24550039	0.41307079	0.453087218	0.973021744	1.022610261	0.482436708	1.362305941	0.36779681	1.612096183
AL133342.1	0.234888996	0.28209731	0.242124571	0.76685175	0.554517852	0.88322464	0.367822901	0.80231163	0.49588129	1.83542844	0	0.986820219	1.283756061	0.362385249	0.62307115	0.108014915	0.835706669	1.51281034	0.546149404	0.42709132	1.376810067	0.40785736	0.5113187	0.41044037	1.07508364	0.342533606	0.404285961	0.16693513	0.350102824	0	0.500361539	0.357209167	0.47428594	0.72663784	0.50135121	0.73283665	0.25374381	0.324828202	1.00311051	0.481650934	1.3031454	1.37598154	0.385704462	1.455104311	0.813265559	0.575838825	0.628945813	0.93522828	0.808891144
CD2BP2-DT	3.443139593	1.94881887	1.65391084	2.85333203	4.187695991	2.68862402	2.147123582	2.43024732	2.71573386	1.86510226	3.15446262	3.095454727	1.838634824	3.839298198	2.350110183	2.775467949	1.952052594	3.88214515	2.553471567	2.15986929	2.212310715	2.781303424	2.96563918	3.32353485	4.55976486	2.069434532	1.847507535	2.72374004	2.840206816	3.78859663	2.153632175	1.666019103	3.32644955	2.192382843	3.24150166	4.56549491	1.43526819	2.372966745	3.99718176	3.922676917	3.00681915	2.83539742	3.276042135	2.748871075	2.267206966	1.944493822	2.934476569	2.56724316	4.149672348
EMX2OS	5.375205996	4.193709428	4.714071794	0.38109624	2.481254821	4.45071751	5.311259922	2.94764117	2.09362406	2.25874972	0.11621468	4.151907281	5.088291691	4.371365034	4.374500551	5.335688202	4.470815398	3.92721409	3.461678921	4.22624083	5.234831338	4.451242037	4.74382882	3.23457282	4.49397394	5.093284016	3.610482788	3.91571857	4.717249517	4.6407919	3.715399882	3.840852904	3.17066184	2.970791572	2.66419026	4.52721291	2.54184372	5.938447285	3.35341757	3.762293935	3.014521	2.48504166	4.092975457	3.709933152	0.222243987	3.836246485	5.409025913	4.25075571	3.171280868
AC011445.2	1.707681212	1.374328349	1.024091883	1.6782174	1.154054629	2.11401727	0.573621582	2.86468362	1.5428917	1.57180939	1.40240528	0.633335244	1.14757343	3.063528333	0.655116296	1.087829906	0.202177583	2.63404527	3.689954073	1.74084493	2.297246481	3.800198468	0.2479256	3.12741053	2.01507882	1.547113597	2.614516298	2.18582405	2.275488544	0.75441494	2.463924729	1.422450864	1.35829443	0.880663764	2.70630602	2.02755939	2.18753683	1.443377742	1.59030213	1.673800673	3.44011305	2.53891542	1.434152978	0.953501222	2.127107571	2.314263572	2.020417382	2.72966589	2.961080994
AC009812.1	3.103934733	0.902920483	1.084979167	2.57183904	1.129215174	2.70601622	2.878229591	1.2843851	2.46392473	2.58416188	1.08643344	1.283117201	1.390532927	2.100785996	2.289454427	1.401685478	2.43529642	2.87649199	1.177950629	1.12423158	1.412039039	2.572944063	2.16528267	2.6947203	2.4514611	1.420333299	1.315027552	2.21850486	2.264654497	1.02917983	2.423867061	1.951569461	0.95633486	1.502706213	3.04284517	2.40223833	2.34719781	1.821908648	2.53840472	2.381163036	2.89440627	2.11576287	1.675516316	2.564445734	2.133805154	1.070388558	2.829998676	1.82317688	2.228887539
AC096677.1	2.123202414	1.656541334	1.308221262	1.25974452	0.956012062	2.96681132	3.620541327	2.02504632	1.92582458	2.53381549	1.30044078	1.826965602	1.654380135	1.449785234	0.993339351	1.392516689	2.480206481	1.98048333	1.451043025	1.91936511	1.838392157	1.737168429	1.20074121	2.03038165	2.0676069	1.760307827	2.56124273	2.54398812	1.195962031	1.82242923	2.132222311	1.577838776	1.47625801	1.940127274	3.04710621	2.44569585	2.27548854	0.866452437	0.91217253	1.738698625	1.50858027	1.798303	1.85296893	1.774705232	2.170737213	1.10595474	1.440142186	1.5845299	1.409871161
AC010319.4	2.421999718	1.422450864	1.567724932	2.51833726	1.166576869	1.49016237	4.12890283	1.31564174	1.2050882	1.85052998	1.12798876	2.299569605	4.798419852	1.880358284	1.394911751	2.134083222	3.432055179	1.03019323	1.828913884	0.80692714	2.095122512	2.835095115	1.45295902	2.4519994	1.10160664	2.537865258	1.719287063	2.18789906	1.473901034	0.96007051	2.609184551	1.584326155	1.05425745	1.930664557	1.84522904	1.3476649	1.58684392	2.520743625	0.85887689	1.539586366	1.23093424	1.89611785	2.351146563	3.351469389	1.191744676	1.599659455	1.938841499	1.56457015	1.477232635
AC010542.6	1.442488863	1.082673721	1.527221781	1.57256381	1.06203953	0.66668492	2.228378331	0.77579226	1.27686058	1.14510318	1.08407317	1.436389354	1.186164472	1.216532751	1.028632754	0.616863061	0.953400211	0.89494091	1.407068719	1.7976397	0.713712552	2.085095492	0.32336923	1.00558274	0.95460136	0.563344174	0.990948579	1.6526666	1.237001264	0.96795993	2.216166519	1.378618228	0.66733195	1.257573288	2.63877159	2.12403432	1.95257711	1.549096277	1.36753304	0.918328148	1.95970014	2.0009598	0.501945062	1.008208783	1.702179733	0.979374879	1.336273447	0.74267014	0.469389007
AC005261.3	3.566915645	1.252880799	1.562743403	1.6171181	2.46978316	3.53384686	1.669703624	1.36706721	1.40639567	1.4496468	1.40125171	1.689725373	1.680029777	2.736942733	1.392412983	2.561540285	1.679754908	3.2193632	1.966251988	1.84449098	2.079938441	1.668249173	2.37322115	3.29791857	1.83618593	1.211420888	2.004281193	2.50753801	2.711099778	2.66498015	1.945984338	1.741203828	1.39470002	1.79345539	2.87342997	1.84624722	2.2045311	1.75922997	1.25652808	1.988877048	1.90828131	2.53246174	0.779641367	1.071748235	2.10157132	2.033751276	2.417497009	2.42253142	2.57062439
AC005083.1	0.974289897	2.442784913	1.93652556	0.6543599	1.497502151	3.4613532	2.017133185	3.76495429	3.12167903	0.34141705	3.58899656	3.093355953	1.51440884	3.16176993	2.806444907	3.375064581	3.81265234	3.75511784	3.170967624	3.78559411	1.967535624	2.767066757	1.66061548	3.43342565	3.16329874	0.751329174	1.793947976	1.98381227	2.382758838	4.56034531	1.853697895	2.871191587	3.70623621	2.070454063	3.52379501	2.55562444	1.85953048	1.924617763	2.61102733	3.704767709	3.30728683	3.16112955	1.993516207	1.189697822	2.873140593	2.543728087	2.669149505	3.21464092	0.554097622
UNC5B-AS1	3.908397373	0.664344585	2.033751276	3.17066184	5.17812428	5.40082841	0.952530907	4.29967349	3.59113601	2.83341957	0.63606489	1.946242882	1.618562669	2.714670049	4.910566176	3.846320053	3.053866644	4.15701224	2.987371697	6.10397161	3.732914752	7.174773282	3.00385339	6.01662581	4.74247669	4.878676366	5.163426679	2.50460518	1.097691878	1.76772847	3.796396053	4.87109677	1.27010512	3.477773696	7.06776944	6.0731911	3.48742499	4.328682961	4.46258174	2.75250175	5.33773433	3.62521254	2.160632184	3.681755549	3.732163984	2.547526671	4.381535	6.14159815	2.380911118
GIHCG	1.917846006	1.895370673	1.970900997	2.74574863	3.202085647	3.6263067	3.332930438	2.66801215	3.70923232	2.52158109	2.14868235	1.813088083	3.276667557	3.035935126	1.588399032	1.95080941	3.424983481	2.62396394	4.189991323	2.81914878	2.167931016	3.317205264	2.35828908	2.73048466	3.55735768	3.37475696	2.074513557	2.34540281	1.702056434	2.7385913	2.684793402	2.374417168	3.9808274	3.094852801	3.09186174	4.68853835	1.58864256	2.144098966	3.04132274	3.253207126	3.30663957	3.98298169	3.757357498	3.345433279	1.697120583	2.089700525	2.737791003	3.12200573	2.100785996
LINC01614	1.116121251	3.461004035	2.417251078	3.34989593	2.629450571	0.09907921	0.072346762	3.7607185	3.54301275	1.52865761	0	3.451581786	0.036927224	0.934357994	2.0128023	2.586059017	0.431772445	0.38509203	0.251563902	3.43872892	3.180600031	0.007185269	2.08455776	1.72220092	0	0.367643946	0.078589131	1.61117444	0.368913138	0.08844095	0.708812804	0.138674223	0.57782248	3.885709295	0.534533	0.39805711	0.21217365	4.111364731	0.10081011	1.399820981	1.35940447	1.4126214	0.126484241	0.227506697	0.065445857	3.785999286	2.167426033	4.24368741	2.55162676
PCAT6	3.380561481	3.077701548	2.136924049	2.31506663	2.811686817	2.91139218	2.720431	3.74127941	3.3877162	3.38532189	3.51209452	1.742977075	2.663096526	3.763800121	2.540221715	3.245665724	3.393826376	4.85755238	2.813396674	2.39379005	2.120646688	4.14835568	1.95205259	2.94573958	3.43905789	2.77660928	1.882840246	2.53246174	3.631261103	4.36729876	4.618260376	1.877832575	2.90283008	2.000452528	4.81341249	2.57211321	4.52659637	3.305691934	3.18562525	3.534510342	3.34543328	4.24682136	5.136753328	1.502913479	2.526702251	2.941150436	3.921855528	3.73253939	2.798943233
HAGLR	4.46699203	4.646891652	3.391004354	6.04466804	1.930406423	0.26749463	4.514679944	0.64604468	3.65403922	5.14670023	0.46665146	4.684749566	3.381556699	3.132272686	3.969933759	4.135597308	4.684131865	5.15275188	4.768460414	5.23752557	5.149270375	4.652507972	2.80446939	4.42551936	5.24776033	4.411128834	6.132298426	1.60896499	4.377993316	2.39848805	4.887845849	5.1598027	4.19413598	5.314207493	3.16452914	1.78369703	4.39177106	4.82223313	3.94358306	3.256984255	4.09966489	4.43405078	4.414838453	4.582843283	5.655030635	0.413866112	0.267689151	3.35371669	4.298676817
AC108010.1	1.736948512	1.444022194	1.768272558	1.40147108	0.87895471	0.45962025	3.108326934	0.6093999	0.49294565	2.4633928	1.35584623	1.461468999	1.19216529	0.760068779	1.370255534	1.944200984	2.41802645	0.71493785	1.375184516	1.32123446	1.393775816	0.311735809	1.15732382	0.5096337	0.50357036	0.933786347	1.890109035	1.54791018	1.709349222	1.22980288	1.468271171	1.641028839	1.28693853	2.008473672	0.57266998	0.13217287	1.29221339	2.133525346	0.33331558	0.66364279	0.21831899	0.06606134	1.705182505	1.506605387	1.330679087	1.167175544	2.202650031	0.51368358	1.647343495
AL359076.1	1.652192419	1.673936281	1.090582395	2.42411614	1.105088842	1.34520277	0.592794857	1.35704041	0.99342156	1.11051388	1.36443055	0.950570955	0.060900827	1.308329688	1.676507353	1.623153405	0.773052869	2.74064972	0.222212122	1.19978224	1.279140892	1.051134258	2.05129604	2.92323611	1.02538508	0.892692745	1.460742613	1.8918248	1.962510612	0.73216811	1.321512718	2.167653139	1.76840719	1.126049429	2.51371462	1.28573144	1.29379417	1.84877123	1.10800585	1.732533082	1.68821549	1.4963271	1.275383799	0.427280831	1.225319318	1.889395684	1.085427655	1.72551609	1.287739686
AC027644.3	2.537347398	1.965479012	1.603799561	2.77093884	2.115986332	3.18497701	2.124282435	2.49439625	2.51291571	1.31723586	2.13900685	1.433440854	2.06708329	2.900791982	1.143047383	1.546638398	1.862533156	2.9147616	2.251251987	2.08560588	1.956377728	3.398746477	2.17860098	2.59660692	3.7224426	2.15337803	1.735941388	1.70840092	3.342449135	1.64447788	2.057380086	1.186339301	1.67747459	1.408587696	3.65139805	3.84204693	1.72886443	1.456136306	3.18815146	2.572113212	3.74349543	3.32836555	2.246363017	2.57703618	1.375184516	2.337554082	1.823922996	2.33488386	1.641523762
AC079145.1	1.024356285	0.416147834	1.087416101	1.58864256	1.097691878	2.10444357	1.454517699	1.60674881	2.311077	0.92265003	1.39610181	0.860186484	1.293878703	1.619970126	1.513669376	0.767355571	2.291550007	1.55484104	1.657037819	1.05496029	0.447028987	2.530057827	1.68548699	1.74989348	2.17519746	2.073728019	0.571249012	0.65091155	0.649783179	2.0614682	0.440164499	0.516005746	1.75676751	1.111413325	1.49213652	3.22756224	2.12941286	1.242284593	1.75625757	2.612352278	0.26610591	1.69167706	1.72491864	3.005612752	1.277921681	0.982244618	1.506873364	1.18699088	1.467169036
RAB11B-AS1	1.27315096	1.724690908	1.74416656	2.25561097	1.290716442	2.43081835	2.091819852	2.92323611	3.67630897	2.53057253	2.33515229	1.590540895	1.214573854	2.166917187	3.01187938	1.235141316	1.360745304	2.4035544	1.836424457	2.35157879	2.456706758	2.862713807	2.2543268	3.25919718	2.20265003	2.756193247	1.415758786	1.51347186	1.866320568	1.4442483	3.158689293	2.347424987	2.00005902	1.796909329	3.4444775	3.80639804	2.44043303	1.977961753	2.57951063	2.926692608	2.96052013	3.94187194	2.890825308	1.665311128	2.124034319	1.834213037	1.604035634	3.15689774	1.864052766
AL118516.1	3.910226934	1.181089902	1.821908648	2.43529642	1.943679146	2.11135251	0.678022304	4.23432454	3.41228672	2.4347999	2.74970039	1.695897059	1.883592269	2.842510285	2.383533307	1.923360028	2.484209978	3.23195868	4.183111833	2.2021332	1.584748609	3.562003387	1.2365534	3.112909	4.49453479	2.373221149	2.645638827	4.6401856	3.264994106	2.07476857	1.986843514	1.743702552	2.58743624	1.406153116	3.32289083	2.4417442	1.92942115	1.214442302	5.23846482	2.118041876	4.01255382	3.24250634	2.21668622	2.177063004	2.00768201	2.438193122	2.870901602	2.8502401	1.673092451
AC004241.3	0.487620195	0.816968846	0.595780841	1.40428986	1.122534197	0.69747555	1.05670242	1.37432835	1.14967643	0.80577649	0.53374935	0.436296579	0.949850359	1.176120949	0.656661057	0.977477793	0.339356473	2.2544661	1.578598112	0.66830507	1.088830319	0.695122906	0.77617462	1.46849996	0.33239368	1.633755873	1.246678937	1.22816497	1.085665455	0.84525723	1.092957832	0.691517583	1.42982361	1.308329688	1.64222768	1.1777556	1.3476649	0.558253162	0.81794218	0.718202386	1.50782481	1.99119606	1.698390278	0.418286002	0.713466518	0.938793026	0.349214827	1.00787877	0.588919118
AC090198.1	1.508803268	0.909524095	0.901217588	1.38110616	1.634255167	0.96561025	2.737510187	0.55949023	2.37479181	1.54688469	0.56086011	1.241136698	1.500307511	2.037589241	1.589812548	2.796151602	1.087416101	1.38377059	0.949850359	2.19761675	0.884832469	1.053419047	1.6452516	1.82190865	0.86681552	0.717198599	1.947566847	1.88106668	1.300184249	0.79767912	1.442920124	1.60187408	0.69610494	1.503115711	2.75193834	1.67901558	1.00410582	1.313545473	0.70008136	0.850620903	1.38377059	1.79244178	0.811672591	1.426280235	0.652599391	1.111994173	1.697334951	1.96321579	1.910792337
MAGI2-AS3	1.372275129	1.074226984	1.198504056	0.69443228	0.480685581	0.21159751	0.03896562	1.01601712	0.75787808	0.62767575	0.17963674	0.990390197	0.29178303	1.032767766	0.555090646	0.650911554	0.324240421	0.59274587	0.159311095	1.09080296	1.010836555	0.993503772	0.69689573	0.78416802	0.94914295	1.207422376	0.18846284	0.58323529	1.073894379	0.22511193	0.226384366	0.457894915	0.69284964	1.129768049	0.93547754	1.31654308	0.22511193	1.515117987	0.9229947	0.247570055	0.37529493	0.48987461	0.496608839	0.146161703	0.545379895	1.060348827	0.81453434	1.4306828	0.898478034
AL392172.1	2.473202354	2.350626176	2.065750418	3.17905744	2.909409661	2.41116328	1.585496329	2.92984288	2.6781615	2.30061211	2.59223812	2.410330894	2.504048998	3.012183868	1.66505982	2.502955432	1.245353572	3.17560075	2.651068254	1.68571932	3.072278722	2.210245397	2.07787504	2.42253142	2.88141096	2.511857798	1.90876846	3.38121601	2.834811601	3.08040484	2.01406876	1.927886786	1.69634322	1.893590444	3.11079193	3.48808863	2.48180388	1.52865761	1.59417039	1.597998647	3.23576305	3.56237965	2.029864652	2.059672645	1.541250672	3.514935575	2.040364291	2.39929164	1.937826407
PRR34-AS1	1.734973516	1.320638916	0.496064943	3.1177494	2.130400621	2.19367577	0.453619233	2.62506218	2.87062235	1.30917583	2.75731403	1.403663947	1.407281632	2.579237908	1.193473678	1.88604046	0.223510866	2.76203207	2.779896779	2.68777602	2.056865048	0.975987576	2.07966286	2.71242656	3.44246652	1.463141716	2.362988859	3.0103369	1.775447165	1.72413985	1.12134263	2.142490428	0.73836704	0.99257282	4.28048662	2.82999868	1.26762094	1.222707454	3.18690543	1.832164022	2.41168899	3.28058068	0.626997197	0.914967734	1.207021098	2.161441743	1.181250502	3.14741122	1.797409125
HCG15	0.849123621	0.90778454	0.597131731	0.88289409	0.713859427	0.59157071	0.56345824	0.12248501	0.68483724	1.19409014	0.59090052	1.768541827	1.306115989	0.322985943	0.396285127	0.338649163	0.703131753	0.6010065	0.988473478	0.13622458	0.930695391	0.444195031	0.508962	0.32433182	1.30390772	0.908774655	0.503226307	0.55774635	0.745889624	1.06589775	0.478793456	0.66286927	2.59858213	0.900885278	0.23010861	0.81100827	0.48348151	0.890880214	0.88800847	0.619487527	0.46991758	0.4559176	1.750393045	0.853406291	0.661987899	1.288748371	1.777006133	0.15208046	1.061183296
AC027348.1	1.214366474	0.026740315	0.457600057	1.31344418	0.101844297	0.61055895	1.843930789	0.07396269	0.47806383	0.3633661	0	0.189528834	0.615140712	0.803863977	0.69807882	0.357134176	1.097691878	0.33735771	0.216222692	0.22730312	0.401603402	0.781366916	0.27396747	0.48259959	0.47328215	0.244515797	0.263329999	0.58649197	1.353215669	0.84604918	0.588802644	0.452627453	0.95429704	0.468465533	0.34067451	1.41183076	0.33237091	0.955356533	0.36238525	0.57167888	0.31079298	0.93406105	1.138938323	1.84369442	0.513214214	0.129443032	0.994799591	0.23945177	0.629704853
AC087741.1	1.806820949	0.539894259	1.365088102	2.22294042	1.430429227	0.41150026	3.18466141	0.88383738	1.01601712	1.82721573	2.01025603	1.948322063	1.955272552	1.807842742	1.370493304	1.848521186	2.594931514	0.43925873	0.922817959	1.70571096	0.87945995	2.294388852	0.8046298	1.71494507	1.11082852	0.622389356	1.108424994	2.10179084	1.768776699	0.36164824	2.581967259	1.678217404	0.33730701	1.662388901	1.60651907	0.69193909	1.14260757	1.916118707	0.72992649	0.959797735	1.29113923	1.98504821	0.796923166	1.134330365	0.799411694	1.076589055	0.983739664	0.50817666	1.451729703
LINC02159	2.111123434	1.735716566	0.539215994	1.38221754	1.085350396	0.49630621	0.032857211	3.36201286	0.86779355	1.45407072	2.71660097	1.658240127	0.200655691	1.173088027	1.547910184	2.368742079	0.700293497	2.20893152	2.132759985	1.00626303	2.893811957	2.699631552	1.73947178	2.37504951	0.9187769	1.942668338	2.730183468	1.47503788	0.522673421	1.5076016	1.549096277	2.240617591	0.13757825	1.154054629	0.75145579	1.58262935	2.07503441	1.951569461	0.29550969	0.64411482	1.96547901	1.68124851	0.241701867	1.228614953	3.143768777	0.80843069	0.035220603	0.6765099	0.203901808
LY6E-DT	2.093343535	0.13263018	1.077158289	1.21061531	1.986843514	0.11350853	1.372711023	1.19978224	1.93858998	1.27207567	0.11408362	0.057736903	1.047837026	1.265734775	2.681996439	1.466910401	1.121753494	2.25953517	0.687766277	1.69145332	1.638424338	2.24507866	2.61182338	1.56700594	0.93305621	1.975435213	1.466028649	2.36217753	2.530572531	1.24344232	0.998372298	0.290598177	0.30295719	0.883076094	1.91530435	2.22268072	2.06096084	0.703433621	0.93566762	1.426512299	1.18457979	1.03071845	0.859200389	2.481254821	1.984057181	0.491697695	0.734841138	0.65177267	1.628948961
AL731577.2	1.065034455	1.308112837	1.652545356	1.09258323	0.287537876	1.28740771	0.852793417	0.7048661	0.81152009	1.77624033	1.89637851	1.244940301	1.629216763	0.971747336	1.230118828	1.884455391	1.608750266	0.68654787	1.387593938	1.30044078	3.236064409	1.088830319	2.41299903	0.2119473	1.04706323	1.487851824	1.334340998	1.13857084	1.635002211	1.88838811	1.107172619	1.307654449	2.00898489	1.713404567	0.17977964	0.27819774	1.42993089	1.348108078	0.85093423	0.446086038	0.08897053	0.0658839	2.09591417	0.826175001	1.678746416	0.983107775	2.045213581	0.61282181	1.235973395
YTHDF3-AS1	1.460525828	0.613889581	0.614962417	2.15958959	1.40216675	1.76749306	0.284593867	2.01495162	2.36632431	1.30018425	1.58240237	0.887666661	1.265457157	1.657263395	1.438917917	0.781366916	0.629133198	2.00227884	1.889177585	0.74344386	0.769645928	1.714945073	1.20815437	2.17352373	2.92955824	1.168564282	1.923360028	2.08200325	2.150251497	0.95480255	2.195235434	0.914967734	1.27966194	0.739101694	3.97075924	2.9243765	1.75821085	0.987035886	3.48742499	1.138016094	3.55735768	2.29514876	1.875084728	1.778763426	1.257573288	1.114646186	0.984143169	1.75122833	1.711641144
FZD4-DT	0.871679565	0.618199877	0.590949888	1.8095636	1.746876021	2.52208978	1.252634068	1.23524587	1.26762094	1.6429606	0.49020738	0.831959242	0.786993489	1.211578772	0.83527236	0.362716321	0.857900921	1.55676376	1.67118475	0.94252838	0.86709799	0.794803081	1.14430773	0.79528908	2.38328636	1.583110104	1.173773784	0.59151933	1.399944558	2.09334353	1.97695779	0.458829766	1.29511563	0.916068961	0.91433641	1.07214378	0.71568749	0.444652374	1.33847169	1.466693579	1.37294603	2.30163081	1.335799064	1.186990879	0.73216811	0.558524894	0.742799217	0.45085642	0.335111416
AC073957.3	0.952824715	0.814368548	2.294634891	0.94710258	0.7525129	0.18067235	3.732539394	0.18564658	0.81733894	1.51139452	0.85575887	1.733791377	0.774759253	0.704309698	1.317444889	1.261253031	2.538404716	0.25498623	0.751766983	0.92281796	1.047063228	1.22637858	1.03452941	0.3277743	0.90877465	0.310679643	1.145103185	0.84137	1.360745304	0.57233288	1.361893584	1.554150213	0.95090597	1.084750381	0.62073578	0.31152752	1.58499969	1.773994592	0.79165866	1.261457356	0.43271499	0.07534679	0.483053856	1.359033235	1.324693685	0.407640337	1.197690523	0.29935332	1.786987149
SNHG1	4.867576584	4.086097073	3.436057557	5.45370222	3.99845799	4.15651114	5.119779074	4.24004138	5.21175909	4.39862303	4.13599659	3.354739059	4.417970522	5.160723147	4.215372958	3.920601156	3.659520004	4.73333275	4.632402654	4.194603	3.811486129	5.652495021	3.06352833	4.79389045	4.65611839	4.313585826	4.563800456	4.65435615	4.558596419	3.54858314	4.419059137	5.162535795	4.53068996	3.375064581	4.00352605	4.18583872	4.81682196	4.589923415	4.6531794	4.816821963	4.67523666	4.40440985	4.511262197	4.390752895	4.922327755	4.268689874	4.65185765	4.65435615	3.378424347
AP001816.1	3.267817996	2.293873028	2.633487038	2.6858351	3.27860911	2.5935393	2.741050451	3.59184342	2.78909907	2.35537555	2.62615545	3.06384531	1.885101256	2.09464471	2.980957671	2.316367993	2.578970341	1.68944053	1.835946126	2.44149115	2.620647809	3.711090576	2.30216875	2.4514611	3.41295504	1.637936918	1.032388954	1.67407189	3.861901363	2.13120597	2.633487038	1.982813778	3.21528937	1.74599405	4.65499848	3.4728889	2.33248113	2.530057827	3.67445327	3.34959056	3.70923232	3.71176314	2.396649247	3.280246793	2.527304839	2.492516224	2.740244145	4.26238398	2.754766758
AC010618.3	1.604297175	0.912871814	1.05670242	1.91936511	0.579154761	1.23700126	2.828318402	1.2494319	1.02712947	1.11573896	0.97033395	1.466466667	3.668279048	1.29560536	1.127204389	1.85879854	2.800904877	0.98586443	0.981351567	0.80857214	1.181855805	2.427889188	1.38110616	2.02706871	0.91586811	1.126390368	1.484607218	1.60455341	1.26638962	1.58026636	1.38492278	1.078675619	0.58434312	1.545051761	1.134717	1.95309823	1.62270825	1.494926037	1.08286811	1.203719935	1.83594613	1.32430214	1.454070722	2.049389702	1.492582937	0.817942182	1.58240237	0.99333935	2.423355253
AL117379.1	2.497557476	0.214631695	0.668968026	2.01256212	1.059582771	0.73374934	1.736692682	0.60720252	0.52855139	1.90324286	0.77378094	0.891936759	0.221957812	0.82228766	1.177950629	1.245601844	0.931102163	1.07528786	1.073701598	0.75545354	0.839670733	1.707681212	0.8530998	1.42718111	1.28155665	0.550173382	1.139821743	1.76171707	1.326227841	0.71803489	1.501694941	1.090219947	0.43046098	1.289391159	0.97208564	0.16260308	0.7760304	1.064083596	1.66894319	1.023057048	2.38038908	1.16081788	0.580310655	1.4880436	0.648711225	1.175525089	2.258749722	1.39031948	1.844490981
AF127577.3	0.166935128	0.212810338	1.955272552	0	0.032338692	1.80313393	1.63698525	1.15273131	2.23750307	2.46583835	0	0.737027835	1.975187529	0.135681233	0	1.010646475	0	3.08436049	0.95898919	1.35310867	1.243334134	0.47770944	1.37248703	1.44940333	0.50786419	1.867875454	0.619607488	0	1.094339239	1.80880065	0.401199193	0.029333959	0	1.113594398	0.20540111	2.62064781	1.63425517	0.667702422	0.16620472	2.642044758	2.1348435	2.12682629	1.677744256	0.455819245	0.880663764	0	0.20706306	0	0.910005574
AL023284.4	2.064197025	2.240617591	0.937236689	2.12052302	1.648022263	2.50859476	3.786759624	1.64244945	1.29613085	1.64865647	1.31051997	1.832870335	1.305631189	2.474580633	0.98168346	1.61806606	2.745322863	2.83937193	2.203988497	1.66970362	1.046877402	2.163769233	2.13299912	2.10612155	2.81139921	2.563397639	2.132222311	0.93907341	0.576494098	0.41294399	1.977961753	1.373275536	1.37714882	1.526524424	2.17204657	2.15175946	1.7557819	1.430192128	1.45951629	2.258454504	2.06500756	2.37691891	1.230934239	0.943859734	1.940127274	0.890454666	0.762648249	1.42469636	1.498457398
LINC01578	2.628892382	2.63603584	2.861861302	4.20877452	3.297267399	4.44055927	4.216757142	2.72880013	3.80218622	3.45192289	2.34274738	2.748007121	4.220564835	3.199951338	3.448911942	2.81251796	3.225298252	3.92887069	3.148388085	3.16266698	2.652991766	2.799498525	2.78938899	3.28250056	3.79757435	3.463001752	3.220609087	3.85224097	3.532059045	2.24428181	3.028150838	3.689619039	3.10689156	3.224396965	4.04647078	5.0940617	3.40825409	2.782393722	3.91855172	3.025156166	3.92721409	4.49507628	3.468771391	2.924643083	3.692942114	2.612895763	3.089169641	3.45290121	2.329894745
LINC02683	0.024627049	0.784884128	0.207328972	0.2584836	0.352456308	0.4857144	0	0.90298659	0.56936787	0.44549999	0.20059479	0.77701828	0.290834852	1.129478789	1.414110751	2.201872432	0.064308104	0.96956869	0.497862084	1.69034641	0.480619631	0.251332916	0.19785067	0.86654017	2.1067266	0.435544297	0.696739802	0.47167243	0.295224368	0.80743683	0.996305077	0.526736648	0.03187126	2.885176902	1.80264067	1.65097236	1.12222242	0.257342624	3.93660017	0.875624631	0.14339277	3.03082588	0.735096842	1.230309914	0.524856076	0.566732264	0	1.19669095	0.207242178
SCAT2	0.827578844	0.581696267	0.241127284	2.46634146	0.7854928	0.2196831	2.588192979	0.11613481	0.82697708	0.71740938	0.72999502	0.410717152	1.289170165	2.530861139	0.416781129	0.741117385	0.359493804	1.28515461	1.786987149	0.39520288	0.209971163	2.226563851	0.12779041	0.84797063	1.30236653	0.619887354	0.757165404	1.47480702	0.321413436	0.18917047	0.874600556	1.244809815	1.52878362	0.834847165	1.16022299	0.78612812	0.47522331	0.887920711	1.2248668	0.414012982	2.00911225	1.08905815	1.158499956	0.852029329	0.951939013	0.927712156	0.96042848	0.72288034	0.966001468
AC007406.5	1.658514901	2.764257553	1.329995526	1.9860826	2.102872906	1.38042917	1.691677063	0.86592175	1.40263438	1.27424282	1.73920634	1.571345961	3.643098613	1.430429227	1.426512299	2.302640667	1.990370523	1.86229251	1.467434938	1.88257756	1.170310521	1.493717871	2.98621382	2.30915836	1.44226111	1.701093389	3.070494542	1.42170694	1.887134946	1.69247564	1.677225628	1.793947976	1.52652442	2.059922246	1.94728543	1.70421317	1.4127581	1.521296579	0.9571874	2.24536176	1.17855767	2.67324499	1.464592312	1.550709403	1.895370673	1.697566799	1.874602784	1.43590264	2.054272302
FGD5-AS1	5.488036239	4.667696128	4.891955745	5.28701726	4.416902229	4.46862756	4.788372258	5.09154741	5.13842895	5.0183193	4.19278495	4.556935336	5.207151838	4.931337082	5.172978911	5.605800458	4.670790506	4.71790034	4.495631635	5.18599745	4.349374494	4.108709331	4.66827884	4.86256069	4.25126799	4.800556195	5.745220072	5.28898322	5.040313098	4.81890148	4.343838912	5.04265199	5.32201954	5.115506695	4.90918649	4.81485464	4.7146688	4.72307615	4.38051732	4.6401856	4.62501714	4.53128116	5.419462843	4.823655294	4.986462414	5.503764601	4.773070176	5.52439658	5.498070459
AC145343.1	1.125594886	0.347538217	0.300626864	2.44068993	1.100217823	1.72515194	0.3339399	1.26306434	1.03909659	0.76615186	0.43970111	0.921211946	0.805927684	0.705930769	0.580934882	0.713381305	0.614625521	1.9925376	0.203496344	1.11338087	0.994581142	1.167297448	0.64898452	1.38876895	1.80458626	1.434152978	1.403175246	0.45882977	1.388423589	0.71539473	0.706769389	0.99257282	0.61550518	0.90671973	0.96255089	2.30006177	1.0713387	0.493471047	2.39034294	0.63387604	2.43397697	1.92149998	1.19756598	1.460274371	1.311136792	0.727967654	0.177009978	0.64604468	0.924057255
ZNF687-AS1	1.378618228	0.983107775	0.719887273	2.69877427	1.722444738	2.25329934	0.691377302	2.44278491	2.0614682	1.04066668	1.46527895	1.213658114	1.35239265	1.16762616	0.537360229	1.155479727	0.910939102	2.77038804	1.522234872	1.50905176	0.937100825	1.409065799	1.12957132	1.34634984	3.12383251	1.894655204	0.942934128	1.29560536	1.931433236	1.71316247	1.306560967	1.381999854	1.8994323	1.138016094	2.4535509	3.32289083	2.30006177	1.074401665	2.83314111	0.793954778	2.6696899	1.97337983	1.280771082	0.983556532	0.789376076	2.175456539	0.950731982	1.31915545	0.848391418
MALAT1	9.19469392	8.072918088	7.243789279	7.8615745	6.264085822	4.26768048	9.148506833	4.84927461	5.19914159	6.39321169	6.40966353	7.535811344	6.83200033	9.164226446	7.431507844	9.134216207	8.586002952	5.58278021	7.968349712	6.16197876	6.704470059	9.88637711	6.32300111	7.74926767	5.29298666	6.393211693	4.110004404	8.0111085	7.644308294	4.95815052	7.604398826	8.283173762	5.86732437	7.442908573	8.7581593	4.9696823	6.95039628	8.468930486	5.27295436	7.926448531	6.00788798	7.63757475	6.527972206	7.518479358	7.651087778	6.474631927	7.919173245	6.62767388	7.043275436
AC127024.5	2.336476504	1.388198407	1.147470288	1.63159066	1.901373309	0.70034186	3.79714286	1.79868705	1.46314172	1.63276689	1.81612378	1.439681169	2.379876976	2.561540285	1.67334622	2.478288427	2.559911583	2.12875769	1.571612696	1.4773364	1.779038727	1.75821085	1.57476051	2.46045591	2.02604606	1.30195801	2.146378313	2.23545282	2.057623166	0.68428989	1.790097504	1.938327645	2.13692405	1.583110104	2.01786992	1.20457459	1.26326718	2.409245417	1.580379	2.16613474	1.81200123	2.86009023	1.82069567	2.291795413	1.075515655	1.8539644	2.924643083	2.00823623	1.855455283
AC024075.2	2.164301062	2.296479023	1.709349222	2.66309653	1.40106515	2.53086114	3.250332552	0.92002709	1.28393993	2.13692405	1.63425517	1.474567772	4.744468698	1.882054854	1.630641965	2.673783852	3.210111041	2.11274088	1.129571316	2.27130862	2.186847192	3.814584236	2.37745193	3.12928317	1.63745274	2.12941286	2.33781266	2.1147639	1.559604408	1.69097954	2.21668622	2.241138969	0.73748028	1.789972586	2.11576287	2.24819329	2.0135564	2.103902897	1.02634858	1.650723451	1.86460276	2.64698821	2.002278837	2.69607029	1.669944146	1.493960851	2.628619935	2.84630244	1.504968326
EXOSC10-AS1	0.552338465	0.905655413	1.298015745	1.28853597	2.110619287	0.93599697	0.656084887	2.29231555	2.51671458	1.91836296	1.9756673	1.479856434	1.593936879	1.91911086	1.492829243	0.673341746	1.287636949	1.74120383	1.108527946	1.36869208	0.894724374	0.844069486	0.80018652	2.16363007	2.04291388	3.267522272	1.453608346	0.92002709	1.31288053	1.69957141	1.165759537	1.266995204	1.56662619	1.029559074	2.05967265	2.99995902	2.13040062	1.116355237	1.8635192	1.425007776	2.65767958	2.16324564	2.829199397	0.868495668	2.092283083	1.78772215	0.263866427	1.54883159	1.387593938
AC010997.5	2.184545318	1.05384021	0.944847662	1.31207731	1.298900108	0	2.424116143	0.88201264	1.18668375	1.4850685	0	0.810929386	0.94136981	2.072504872	1.206384041	0.660954013	1.128200247	0.62141367	1.214442302	1.48232669	0.323102534	2.291288151	0.44419503	0.73095842	1.58672716	1.180515802	1.022061382	0.92738318	1.378618228	0.23366398	1.764288234	1.475608998	0.7831812	0.141391684	3.05835568	1.9990044	1.98252902	0.870187498	0.95759181	0.974857632	1.61831335	1.01583871	0.642173253	0.940196666	1.42356908	0.381724959	1.093864639	0.88163784	1.245353572
AP000704.2	1.679754908	0.780388198	0.777696678	1.1268065	1.4880436	1.27626001	2.3854443	2.4073491	2.54073472	1.83892738	1.20284974	1.504519423	1.879950859	1.45565965	1.318570152	1.283939928	1.405403113	1.88257756	1.782360573	1.32205462	1.577838776	1.291139229	1.30086043	0.78033029	2.45945658	1.507601597	1.7123873	1.93702792	1.54382993	1.54458127	1.163708317	1.301496382	0.97025114	1.579789043	1.98898648	1.52767964	1.6988495	1.313013739	1.47086327	1.66894319	1.45520665	1.94499498	2.541012542	1.286423706	1.757866946	1.625203262	0.783706931	1.14757343	0.891739584
LINC01184	2.175986629	1.605775745	1.601101531	2.96390877	1.67334622	2.02121895	1.626797404	2.73270753	3.10482765	1.90603286	2.66773421	2.280573792	2.49831929	2.481529205	1.675516316	2.10623584	2.000703502	2.5242225	1.642703996	1.73548999	1.727107606	2.307367668	3.09454871	2.45066096	2.60893088	2.251749193	1.217275678	2.33542809	1.631803906	2.9315913	1.859056459	2.334080122	1.88713495	1.670440817	2.9330394	3.15114617	2.42173968	1.498457398	2.3198212	2.506728483	2.91222491	2.65821239	1.858137042	1.980993802	1.384035633	1.475840349	1.722908633	2.65957738	1.656756341
AC040169.1	1.725151943	0.923865804	1.166989249	2.17419288	1.755781898	2.57294406	0.650590994	2.45172744	2.61289576	1.2411367	2.17627056	1.072143775	1.381106162	2.91943166	1.634762324	1.083713319	1.293709636	3.15868929	1.567975745	2.14458211	1.439166997	1.641775519	1.05804829	2.38620491	3.18690543	2.044196501	0.987579462	3.25919718	3.257627199	2.15462611	3.134406464	0.440624022	2.30474345	1.282444223	3.60222688	3.40698418	2.15831817	1.358769309	3.01687089	1.302170198	4.76980159	1.98252902	2.573477422	2.601296933	1.238534965	1.80165491	1.821191349	2.41879429	1.23367474
UBR5-AS1	2.408997391	1.84369442	1.549424531	2.34617348	2.42923138	2.24819329	3.081612327	2.37987698	3.72054656	1.79417146	2.0058471	1.654141864	3.312141812	2.177569386	1.998648768	3.164233072	1.794171461	2.14007038	1.174085025	2.53057253	1.598917145	1.866320568	2.85079112	2.75842677	1.90275898	1.347664904	3.165150335	2.78996225	2.652715403	2.36014231	1.655107459	2.442006546	1.03147267	2.265693026	3.27068431	3.90363617	2.29231555	1.641775519	1.9545441	1.977454463	2.4065318	3.65176946	1.625529882	2.155951199	2.128344213	2.908847077	2.410627922	3.30632039	2.051665658
AC016957.2	2.321377054	0.664672682	1.071748235	2.96137175	1.403175246	2.58605902	3.369155761	1.8337051	1.01227632	1.40750763	1.5994239	2.106987109	2.856986144	1.073087113	0.901846316	2.601043404	2.544114562	2.75900427	1.853697895	1.58886527	0.916068961	2.919128931	2.35197012	3.77754228	0.78612812	1.960730093	2.803908093	1.30917583	2.305784411	1.7984237	2.123769031	1.655808025	0.63854063	1.800892179	2.11135251	1.87829932	1.76326194	1.571612696	0.57711057	2.106726604	1.81074139	3.07770155	1.584096548	1.698390278	1.127002973	1.354525808	3.174680913	1.98281378	1.230934239
AP001363.2	1.617811109	0.960340748	0.784760715	1.25539475	0.915112168	0.65554805	0.377166295	2.01432823	0.75626068	0.35555303	0.22683391	0.562644354	0.661412156	1.416449906	0.661142567	0.393947988	0	2.03732165	1.19829671	0.58789978	0.801163078	0.635311666	0.63611205	1.66138216	1.9703364	0.085585046	1.580730288	0.15766448	2.300612109	0.73067503	1.27424282	0.418545153	0.95499241	0.371474616	2.66364664	2.24402044	0.86841549	0.414054489	1.46602865	0.96507586	1.70790128	1.81038531	1.584999688	0.866627905	0.355169208	1.301496382	0.462701119	1.71089294	0.277975252
AC093627.4	1.354325117	2.009986115	2.232593694	2.97540105	1.689725373	1.46573415	2.001981569	1.41095064	2.05992225	1.55701994	2.14943239	1.874845549	0.046347632	2.94266833	2.320329277	1.819695657	1.736692682	1.15753011	1.850974863	1.36569458	2.428688031	0.587780367	1.88431399	1.20680191	2.4038254	1.359033235	2.490911767	2.79866158	2.283439539	1.59175051	1.992537602	1.413860689	1.01119008	1.395879643	1.22992254	2.32032928	1.63573102	2.151759463	2.37268797	1.964544282	3.41126485	0.99221936	0.763787078	1.406846286	3.750518169	1.47744017	1.340948925	0.76749342	2.068376097
LINC02593	0.002543916	0.230033568	0.071127959	1.5968084	0.188817861	1.65340731	2.820790744	0.63333524	0.12283885	0.04106306	1.53203036	0.133579942	0.365155903	0.094412039	0.064135295	0.172530926	1.665311128	0.26473711	2.722113889	0.04992771	0.685831962	1.194474219	0.76894776	0.0969197	0.06274327	0.98797238	0.069014392	0.34379794	0.032629593	1.07194392	1.134072798	0.016399028	2.67133591	0.177727591	0.02464631	0.17398719	0.24123239	2.464758556	0.0522208	0.094118967	3.0044377	0.04129869	0.063904609	0.921749268	0.019969677	0.124410628	0.988315693	0.07410958	1.84121626
STX17-AS1	1.239520416	0.955643564	0.792991675	1.49916549	1.882054854	2.9633459	1.27403606	1.59438834	2.11377472	1.13801609	1.86156606	1.14716786	0.805078229	1.707419039	1.471528373	1.305631189	0.7221308	1.64535613	0.731780588	1.61093087	0.763472295	0.699941206	2.43741716	1.34362255	1.98530005	1.867090326	1.860013239	0.86857584	1.039596066	1.47250779	0.647414336	0.786993489	0.6707185	0.79026615	1.8620296	2.82723761	1.15900625	0.734420078	1.51657483	1.795220635	2.02629129	1.97543521	1.572061182	1.321004892	1.057469332	1.785984698	1.063324438	1.67722563	0.605419841
URB1-AS1	4.940982805	2.950577501	2.697988202	2.64672128	3.162666977	3.73329772	2.476437351	3.68780262	4.24731415	2.94971328	3.16972821	2.530324473	3.501452132	3.868758853	3.297606171	1.836646689	3.437373294	4.08304804	4.089049491	3.14317018	3.108074412	4.351998237	2.54464192	2.7745929	4.55859642	3.447898244	3.783305731	3.82197456	4.161078675	3.12136545	3.617614411	2.201872432	2.70713842	2.980957671	4.43733266	3.96241432	2.82418599	2.803124113	4.63541154	3.526537219	4.80118792	4.09429054	4.336705934	4.735955459	2.924087983	3.689212398	3.429289146	3.47019754	3.158689293
AC005776.2	2.019882516	1.357186634	1.074401665	1.3919536	0.597861767	0.27780184	2.690879989	0.31933509	0.81670948	1.75898586	0.5675974	1.534218784	3.401735049	2.004531499	1.382438436	1.942392996	1.840433497	1.02754226	0.839670733	0.81910438	1.82069567	3.384154351	0.42571606	2.55079646	1.4963271	0.829590053	1.367067206	1.4841257	0.799257444	0.83137863	1.785984698	1.051339483	0.36329277	1.199179665	1.22357183	0.48405399	0.81182614	1.621952364	2.21537879	1.701821652	0.8530998	1.86985149	1.30917583	2.386981226	1.66454865	1.115486051	2.01811832	1.01003638	1.911537731
LINC01137	2.134332678	1.641263516	2.157816211	2.23624413	2.410330894	2.23737687	0.864290458	2.41592159	2.53462121	1.94381329	2.03526643	2.842510285	1.268283892	1.519598712	1.994850187	1.739771748	1.591750514	2.64822564	1.261457356	1.67851372	1.803664179	2.431881225	2.17419288	1.80834875	2.9091336	1.178945159	2.437417156	2.23259369	2.283702745	4.19413598	1.710403082	1.485844869	1.3041278	2.453299985	2.85670096	2.04600835	1.99864877	1.414110751	4.04388607	2.142776921	2.80257636	1.95033907	1.736948512	1.26815262	1.217877557	1.744628182	0.986381649	2.44857764	2.280848438
H1FX-AS1	1.306354766	0.5041953	0.583235286	1.39401319	1.049357436	1.03452941	2.37212219	1.17408502	0.88672669	0.59252623	0.44142946	0.830231933	0.942331483	0.775074504	0.640959165	1.080428821	1.499165494	0.7177982	1.661627353	0.75334574	1.37797902	0.834847165	0.26106085	1.70470062	1.04021356	1.024187204	0.853809178	2.0786691	0.525095	0.76495862	1.737891767	0.975492484	1.0216993	0.521862939	1.19596203	1.21405924	0.56690786	1.49583862	0.98951478	0.345414058	0.99416434	0.36214371	1.413435378	1.065644477	0.823699302	0.787256168	1.208582717	0.76667863	1.188794418
DM1-AS	2.24536176	1.891112774	1.610428155	2.13667509	1.676996653	3.12959122	4.658547205	2.78104209	0.85873073	0.98292042	1.461469	1.420593345	1.491911425	1.557691987	1.258424189	3.18625212	2.482037442	2.63215077	2.217462227	0.94089331	3.52129029	2.078128773	1.74635782	2.38674514	1.97668879	1.399436466	1.584529899	2.05037134	1.815393017	2.85051023	2.995572577	1.84121626	1.94473746	1.842470358	1.71950305	1.918631	1.71266619	1.741962717	1.51281034	1.80458626	3.32644955	1.75556616	1.391513591	1.84273378	2.587695992	1.684221849	2.564701753	2.1224536	2.050371337
AL357093.2	0.054227899	0.039245719	0.048541088	0.25065731	0.610761421	0.55873629	0.350077725	1.91232245	0.19309096	0.30805543	1.66724313	0.077820159	1.377741572	2.62642858	0.189474353	0.526811275	1.876361852	1.4475504	1.339823525	0.02661476	0.1200728	0.578489498	0.35662903	1.38513123	0.41038205	0.006077811	0.05356943	3.17748841	0.157891859	0.09446107	0.051994571	3.820812248	0.02480269	0.083867549	0.17549271	1.83143701	0.02710981	0.528274308	0.23805945	0.57903428	0.10994663	0.37843458	4.277022421	0.188521682	0.070392282	0.043433684	1.194677987	1.40195927	0.192149994
AC010463.3	1.635731021	0.881874099	0.554946919	0.90770907	0.31676381	1.13635741	1.894372899	0.22666655	1.54976469	1.21809012	0.81415794	0.706524635	3.572686603	0.992487815	1.066232545	1.367186494	1.574638579	1.53229855	1.024932424	0.74869257	1.268711044	1.628732892	1.1987323	1.32596736	0.53846971	0.647474525	1.188048054	1.03942151	0.784035872	0.451366	1.650972362	0.956012062	0.35024456	1.218695911	0.54657082	2.07372802	0.91932532	1.27781304	0.92652691	0.59085115	0.54761344	1.35168549	0.843758098	1.939849194	0.537324808	0.773349694	1.733029001	0.59836117	1.280568406
LINC02544	0.100415276	2.081764133	0.543428254	0.69316469	0.115623627	0.27314258	0.142804235	2.06310642	1.4694361	0.30840493	0	1.374216754	0.018835546	0.034882339	0.493507039	0.554999761	0.052712187	0.58093488	0.033344074	1.80064187	0.669624893	0.151216375	0.83221849	1.16632546	0.11749359	0	0.044128877	0.84153999	0.127811363	0	0.160793242	0.046488902	0.47674667	0.973277941	1.16043044	0	0	0.993503772	0.27207469	0.788368761	1.13512696	0.54533177	0	0.056915104	0.037750856	0.793387246	0.047126711	3.70296949	1.402895957
AL161785.1	3.751256053	1.880358284	3.121679034	5.53472443	4.837445151	3.59259746	5.290961533	2.02909183	3.78917866	3.23421652	0.73359731	3.711090576	2.613684907	2.810018257	5.112074864	4.575417361	2.924087983	2.88201227	2.449620911	4.54365699	1.701093389	2.816836329	4.01037605	3.35213049	4.10233722	3.877585748	3.916530437	3.27447029	4.445378122	3.24536035	4.12890283	2.844590012	1.03090262	4.178041639	4.6689019	4.60937441	2.93652663	3.666065498	3.91737737	3.045456812	2.49806332	3.25286896	2.618462794	4.276522924	5.024566417	3.135596819	2.548078399	5.17551877	5.450384956
PRANCR	1.293482729	1.020291386	1.131701262	2.12990515	0.870538599	0.87241886	3.396032322	1.98429398	2.3753117	1.632326	1.04066668	1.625333331	1.148601296	1.9017285	1.065231938	0.938862379	1.238309108	2.791382	1.450817077	1.46244419	1.006992644	2.366324309	1.04028597	1.76546905	1.61042815	1.778083361	1.140448189	1.6577695	1.376810067	0.83181759	2.086384106	1.307880481	1.71661316	1.380886736	2.5289725	1.31790365	1.10581766	1.068531943	1.53772181	1.572061182	2.02041738	2.48152921	2.112864955	1.178167264	1.35239265	1.616144086	1.353416858	1.65449908	1.243442323
PRKAG2-AS1	0.409722559	0.739345449	1.719503048	3.62667147	1.970900997	3.3162277	3.563783339	1.4545177	4.00442386	2.19607723	1.83664669	2.285268249	1.181634665	1.927886786	3.160232797	2.337554082	2.97423327	3.15324824	1.131011209	3.76380012	1.092957832	0.861139651	3.17841888	3.54616186	3.69778833	1.35565675	2.169235774	4.19186158	2.940847928	4.45235049	0.411603613	3.018977277	0.61406364	0.944327697	1.66947734	2.93680229	3.69665411	1.749642795	3.10177171	2.67270694	2.50131401	2.92266994	3.817300239	3.370790257	2.66445264	2.388255003	2.77177475	1.58049163	1.354071502
KCTD21-AS1	1.585496329	0.613122657	0.687353585	0.65608489	1.367067206	1.85026523	1.222314543	1.03452941	1.51139452	0.74956189	0.99699935	0.490748262	0.827446027	0.404819705	0.792042895	0.292948235	0.455644701	0.77775284	1.784436197	0.49489525	0.898294054	0.735096842	0.54382522	0.37614453	2.55188151	1.161712866	1.572061182	0.28471464	1.355004203	1.3238749	2.628619935	0.506218386	1.10003365	0.647579794	0.68428989	0.85676557	0.42997953	0.375547178	2.21696031	0.522003739	1.35300168	1.23493892	1.404289864	1.818169273	0.720303307	0.930924521	0.547728343	0.56793387	0.509410323
AL136304.1	2.770088777	0.869993384	1.132094177	1.00031577	1.158186909	1.04632188	4.313117346	0.66866591	0.86573528	1.54791018	0.98023499	1.554841042	1.584326155	1.191512307	0.55641882	1.156695796	1.829426951	0.72967384	1.250789923	0.73836704	1.373611795	0.841855061	0.78445361	1.23218515	0.94002001	0.482065801	1.80165491	0.92340616	1.185544773	0.82744603	1.588642558	0.641833736	0.45585197	0.998771507	1.21157877	1.25363465	1.26794982	0.169891583	0.251968	1.074559158	1.13144152	1.58098875	0.512543034	0.981351567	0.279215793	0.761820776	1.076145681	0.85049628	0.736321252
ADAMTSL4-AS2	0.621676526	0.718927041	1.007368469	0.22278615	1.121918658	0.84622021	2.978938174	0.27505307	0.07530148	0.96826471	0.88534112	0.832607857	0.972726386	1.416199919	1.517485147	1.032012683	0.627319539	0.78502034	0.785967237	0.48710186	1.105591798	0.966582154	0.3644342	0.66053802	0.37038004	0.688723289	0.994084604	0.18097515	0.880663764	0.24836669	0.497191972	0.614796052	0.68005833	0.805078229	1.81025444	0	1.4348114	0.944651938	0.19354306	0.378328222	0.54942812	0.68000937	0.303801702	1.256528084	1.138938323	0.377783433	1.709748787	0	0.571154528
LINC01410	1.375426344	0.453731186	0.609870727	1.27792168	0.910238108	2.04318712	2.757314026	1.69862217	0.83195924	0.39274795	0.77876903	0.506110939	0.657811545	1.153298506	0.295097278	0.35376702	1.073701598	1.75556616	2.080464856	1.00893456	0.691472026	1.333325422	0.65949129	1.36890055	2.51671458	1.40106515	1.989373772	0.6186492	0.565523189	1.11635524	1.756004748	0.823538806	2.4035544	0.52818422	0.33838002	0.52632666	0.26652168	1.211420888	2.04138608	0.500808274	1.54644183	1.02435629	2.046787287	1.288326299	0.34465214	1.022428479	1.736466549	0.99500528	1.327954652
SUCLA2-AS1	0.793824578	1.770982138	1.304549285	1.46658012	1.292007262	2.13040062	0.378903824	2.09102589	0.97912807	0.87119578	1.35809045	1.495372843	1.262409233	1.065644477	0.855036662	1.300184249	1.560472982	2.43081835	1.044422344	1.97579017	1.240249411	2.04291388	0.94536412	2.36949304	2.37637272	1.414110751	2.044478711	1.19850406	1.032973184	1.92916054	1.55814608	1.399088816	1.110718	1.435479578	1.14569057	1.18519032	1.07229307	1.038371733	2.4073491	1.588865267	1.21405924	1.94189359	1.529607924	0.995516482	0.808891144	1.39031948	1.093072478	2.23071904	0.857576375
AL391834.1	1.105207882	0.920174445	0.688284727	1.30162288	1.96888111	1.1566958	1.676263965	1.03618532	0.71439548	1.82642357	1.30044078	0.698369886	0.555183341	1.625431607	0.821820064	1.6447956	1.509296714	2.38698123	1.534709864	1.01179902	0.433654099	0.812825177	1.75851713	2.43054867	0.42979771	0.810179172	0.870090441	1.85471389	0.733529273	0.74249712	1.072372114	1.99685305	1.13442234	0.645083153	1.36730578	1.17330703	0.65526449	0.826030328	0.39543605	0.253277638	0.97644164	0.87347915	1.053649001	0.641673979	1.248787282	1.431306214	0.818960796	2.39664925	2.335428085
AC074135.1	1.721724468	2.55855576	1.328412387	1.83719349	0.03934913	1.76525173	0.892612224	1.33445576	1.62100316	1.20062519	0	0.920355287	2.110382727	0.060674836	0.851068251	1.549513346	1.446553347	0.23548436	1.097108605	1.89333602	1.985048213	3.380561481	0.71296274	0	1.48085929	0.065719901	1.985300052	0.86349649	1.703072366	2.33542809	1.953098233	0.052896733	2.41699925	1.235973395	0.18586542	0.54557545	0.82710568	1.476758054	1.28393993	0.896469844	0.60633994	0.25120406	1.80761651	2.628619935	2.296479023	2.350891889	2.474027227	1.06600653	1.149364147
IGF2-AS	0.004542489	0.050751197	0.108759732	0.0253298	0.144773067	3.03293932	2.320064235	0.10586573	0.08436726	0.10350506	0.04682428	0.059955166	0.099912992	0.013113854	0.10317021	2.665523177	0.09657186	0	0.012654219	0.31377359	0.086415723	0.156327473	0.73898332	0	1.20284974	0.275759989	1.082673721	2.09154579	0	0.75742196	0.492761722	0.005579969	2.5365853	0.236488204	0.13874358	0.84746433	0	0.515111584	0.48499018	0.021587043	0	0	0.025423211	0.069418734	0.015793524	0.521934936	1.946489909	1.4008626	1.690475964
LHX1-DT	0.002872877	0.033828628	1.604297175	0	1.990370523	3.16052712	3.825478044	0.37445405	0.12658736	0.30762329	0	2.077875043	4.262383983	1.159819711	0.013101365	3.480195948	3.369465163	0.14862675	0.151792355	0.14574725	2.228378331	2.538147768	0.0925733	0	3.92557132	4.255524627	0.024866566	1.39355628	1.401959273	0.21805798	0.57101261	0.003616989	3.96658376	1.482876124	0.12451523	3.56163074	0.72663784	0.860186484	2.48900554	3.195605428	1.94714441	1.46816237	1.247479516	0.974668639	0.017123704	0	4.934363021	0.14589384	0.018331472
AL031186.1	1.306560967	0.7163959	0.91649989	1.23301023	0.827869113	0.15208046	3.54367442	0.66467268	0.69654217	1.18657287	0.85873073	0.98016083	1.959700143	1.394013194	0.772230428	0.919655642	2.110102375	0.58495096	2.76063285	1.12921517	1.26454849	1.607406365	0.49380573	0.67919941	0.21310886	1.116456768	1.040754756	0.91679722	1.116355237	0.55930073	1.790097504	0.675965482	0.96803015	1.383131356	1.42606125	0.47830648	0.76456598	1.151058157	0.41510706	0.278040349	0.74643373	2.7168805	0.762878335	1.968058133	1.080741309	1.134717002	1.557019941	0	2.20581479
AC096536.2	1.165557382	1.223571835	1.80165491	1.20040236	2.485321686	1.06853194	0.537360229	1.52534215	1.71811127	1.67167941	2.15623314	0.84277294	1.051134258	1.52865761	1.232805292	1.87386886	1.304950533	1.04725077	1.101399047	1.11256117	2.36685658	3.095454727	1.58013544	1.62533333	1.86049329	1.355208127	1.398513198	1.16359898	1.787245066	2.74078321	0.850206928	1.136570945	0.4987702	1.432090793	1.74515988	0.67010438	1.68821549	1.003844103	1.25889182	2.691171655	1.80064187	2.02342061	0.878229785	1.881066676	1.366793182	1.612815344	0.745423365	1.1805158	1.066398168
AC002467.1	1.526378548	1.108309463	1.101803951	1.16136868	1.338471692	2.84574552	1.170075056	2.57157109	3.13500289	1.97165892	2.03498539	1.381999854	1.405196315	1.868354205	1.742729495	1.000453219	1.561529403	1.49938527	0.984143169	1.79443656	0.917643035	0.856112062	1.84701381	1.09809381	2.74188359	2.039637904	1.108630897	1.08125314	1.435268189	2.09362406	1.168733515	1.086596716	1.842962	1.751355732	2.42733089	2.7715164	2.28446428	0.906492494	1.53470986	2.005061711	1.68395736	2.42122329	2.171542555	1.098274578	1.172596879	1.662388901	0.852108159	1.29306101	1.576730153
AC132872.3	1.654618034	1.517383312	1.733029001	1.92788679	1.88604046	0	3.009480112	0.18671654	1.03056228	2.35694797	1.3758555	1.66454865	1.04597956	2.272087397	1.775709684	1.610206036	1.675018231	0.33030608	1.653628068	1.7491517	0.772118099	2.149432391	0.66733195	0.85340629	0.61664068	0.833879415	1.64712204	1.41365434	1.653133399	0.47360614	3.122317938	1.994594858	0.93656579	1.859787449	1.89411169	0.25527902	1.3650881	2.25902071	0.54279074	1.4880436	1.53383703	1.12232843	1.238729245	1.431528207	0.950065877	1.740215243	1.178167264	0.82342026	1.979466521
CYTOR	1.981504686	1.541021393	1.780742504	3.84354525	4.067100531	2.10907264	0.484178758	3.52791764	3.02339063	2.11988734	1.28939116	1.959155788	2.044196501	2.106726604	2.392465153	1.527419016	1.086014917	2.30629389	1.911276637	2.50320419	2.024459447	1.338471692	1.69318315	2.68806597	3.11983056	0.951639425	1.959979473	2.51696842	2.086384106	1.45701061	1.383544319	1.965986636	1.90627795	1.733324443	3.90918509	3.49083645	1.24138153	1.699571413	3.64852415	1.707419039	3.45833366	2.64971207	1.895631442	1.272075672	0.989078501	2.571305613	1.684221849	3.95906328	1.230529289
AC138207.2	1.343517704	1.002616689	0.880663764	1.90703122	2.057832876	3.21043764	2.155145019	2.91406018	3.03476518	2.15462611	0.55469361	0.988152186	1.222314543	1.505086761	1.275160627	0.761741811	1.403888823	2.06218977	2.04806075	1.57404035	1.502706213	1.899308521	1.90074357	2.04781738	2.06218977	2.420379506	1.973838626	1.65001345	1.313545473	1.48437497	2.115372982	0.780388198	2.5593757	2.286292038	1.91056159	3.88254455	2.22837833	0.893053728	1.78126091	1.101399047	2.21103636	2.72698301	1.913806806	1.414788128	1.315641742	1.289170165	1.691230816	2.75842677	1.750976714
AC107308.1	0.199638241	0	0.048784579	0.25165839	1.043275348	0.31522925	1.160637803	0	0.7634723	1.03771106	0	0	1.28632621	0.222361886	0.046864034	0.061242905	0.462736005	1.63647499	0.273103894	0.07615895	0.317608615	1.550348944	0	0	0.3771265	0.20764504	0.631910835	0	0	0.27450298	0.112216967	0.091612488	1.22576054	0.897695595	0.75381553	0	0.44483161	0.244129157	1.37871671	0.236203189	0.38599908	2.3438063	1.26454849	0.876246392	0.070694004	0.132549563	0.851546141	0	0.096008323
LINC01231	0.132559377	0.210420474	0	0.52734093	0.113699956	0	1.500307511	0.13935116	1.87386886	1.7622919	0.0611734	0.037490131	0.521862939	0.093229244	0.844395064	0.063036216	0.336138359	1.14260757	0.361798886	0.4686829	0.258431924	0.115125913	0.7043097	0.66129458	0.52673665	1.646384504	0.454091958	0.11027589	0.208022964	1.16370832	0.328289509	0	1.46849996	0.08643946	0.62598752	0	0.9293734	0.538141321	0.02629431	1.52081842	1.36569458	0.55712226	1.541733158	0.301772752	0.047889554	0	0.122686397	0.07138261	0.379684694
AL354892.2	2.999342169	3.117445841	2.445955537	3.56762952	2.701571771	4.12578449	3.67844858	2.76648563	2.98009267	2.63904821	3.56517761	1.818311405	2.842803448	3.051496217	1.920854626	1.98634073	4.091712334	4.51015769	3.787099622	2.59093382	2.382758838	3.160232797	3.27415569	2.53522088	3.51530877	3.089169641	2.884041065	2.31687183	3.536296	2.98385167	3.709590236	1.561887923	4.93436302	2.41116328	2.27810474	4.04689308	1.44861445	2.822786894	2.30837572	3.983382767	3.1440759	3.18183655	4.40498525	3.442800287	2.365287301	2.695246539	3.35608615	1.98367832	2.214619705
SCAMP1-AS1	2.717137784	1.661627353	2.613684907	2.71878183	2.224744006	2.34247597	1.780490984	4.01164488	3.21365739	2.67734909	3.24881102	2.414861372	2.848032981	2.378786799	2.304241415	1.618808512	2.309740684	2.71053514	1.878534313	2.46312059	2.12166274	3.02577008	2.42282393	2.61102733	3.09186174	2.343806304	2.150769998	2.67296589	2.51161163	1.2777044	2.450903091	2.694983307	2.74574863	1.725151943	2.82106962	2.61956358	2.70601622	2.335707683	3.2878697	2.417497009	2.76813152	2.84251028	2.556416866	2.828318402	2.942943478	2.49913194	1.911276637	3.36232073	2.738362502
LINC01232	2.423085732	1.293709636	0.553924706	1.89513581	1.379269876	1.65629596	0.504663265	2.28655325	0.85049628	1.3627799	2.45670676	1.144063817	0.396829196	0.811826141	1.491698784	1.803397198	1.75676751	1.8635192	0.991646827	1.04402754	0.74764199	0.419972731	2.477513	2.34592127	0.64458057	1.792951577	2.127629802	2.24402044	1.951325206	1.82069567	1.342964835	2.043429923	0.43623139	1.066614473	1.32978909	2.38698123	2.03323994	1.637221007	0.27554785	1.066991397	0.46334119	1.75452024	0.997156411	1.169180919	1.533492993	1.032012683	0.448865876	1.54007494	1.311136792
ARF4-AS1	0.772230428	0.313866472	0.359319253	1.29071644	1.214705406	1.25676623	0.761592005	1.2643358	1.46716904	1.48877155	0.98815219	0.441188597	0.589239851	0.587246367	0.230066324	0.256089268	0.353862298	1.86156606	0.422477354	0.78228271	0.570908615	0.35470158	0.85737179	0.72387072	2.5943843	0.705786786	0.396926675	0.71029092	0.081721043	0.97466864	0.334784181	0.384691549	1.07850513	0.604413345	2.01687709	1.44176325	1.11548605	0.140552059	2.38439002	0.952433326	0.83404046	0.87070661	1.111202894	0.385887315	0.350439482	0.671607168	0.276916498	0.94985036	0.541578201
AC133552.5	3.255417306	1.232079149	1.362779904	2.55991158	2.573766722	2.59992092	0.658694858	2.84489611	3.82158528	0.93435799	2.16455126	1.482876124	1.760991531	2.975401053	2.265156269	2.198163977	1.698849499	3.64167857	2.709116156	2.04549702	1.420333299	2.12166274	1.74173415	2.28265993	3.16237933	1.955828311	1.514642024	3.47813658	3.60402103	2.25930386	2.213834137	0.858430471	1.79622056	1.604297175	4.54994663	4.62983923	2.32886265	1.542448057	3.19094776	2.204787002	4.02372014	1.80432961	3.697788333	2.479657683	1.847749196	3.062300237	2.256129172	2.81596724	2.233114592
AC008764.2	1.682978066	2.091545786	1.69342804	1.74624523	0.56771747	0.81174937	2.720690292	0.55762897	0.96609741	1.77756481	1.41158508	1.240249411	4.450151821	0.696158041	1.408587696	2.545354022	2.982719807	0.83395994	0.96042848	1.9703364	2.096695322	2.468705203	1.96073009	1.85296893	0.48155871	1.576364464	1.711641144	1.41760752	0.9532992	1.56126572	1.627271381	2.136924049	0.81032778	1.740215243	0.74553747	1.22270745	1.31288053	2.158318169	0.46443407	0.754110161	0.65539189	0.68594503	1.637711006	2.16272418	1.361552389	1.54146255	2.605098892	2.35171482	1.252880799
LINC01094	1.154429005	2.418794294	1.675516316	0.70249063	1.237853182	0.54726337	0.146782423	2.34457746	1.74539562	1.14064831	0.50051313	1.936011005	0.403443226	1.17069384	0.962891266	1.523649249	1.107172619	0.52030573	0.374135696	1.52914462	0.832120861	0.579418932	1.17208806	0.73765483	0.22801829	0.440782174	0.751053015	1.98887705	1.775709684	0.735229	1.016870989	1.162094135	0.20609959	1.796422575	0.69443228	0.8701875	0.90931068	1.159210463	0.39565039	0.868739375	1.22250212	1.13101121	0.352111619	1.066232545	1.27424282	1.753071239	0.351346788	1.73548999	1.201846565
AC022146.2	1.197690523	0.29846246	0.676039436	0.55888567	0.346604442	0.63868028	2.302168752	0	0.1316452	0.62383609	0.13622458	0.10423236	0.625660682	0.957187399	0.296915457	0.867933641	0.55364121	0	0.403254909	0.19865052	1.125878078	1.539473997	0.13417532	1.14809676	0.17694035	0.097759942	0.77628881	0.39931854	0.570626867	0.60490155	1.865609585	0.276187099	0.06822905	1.428413346	1.38597901	0.76188533	0.13216194	0.754657965	0.5450522	0.411576181	0.5265993	1.55023939	1.332031477	1.346903923	0.196167558	0.432929002	1.188902853	0	0.548771575
HLA-DQB1-AS1	1.879082584	0.988678605	2.290484799	2.75306668	1.385387344	0.27025559	0.185786498	0.37054539	1.24207719	0.80159011	1.04384673	4.270604597	0.045356728	2.036026045	1.233878084	2.794693795	1.390426204	2.60209848	0.925510071	1.20602376	0.978676549	0.334993925	1.75247895	1.3369295	0.37699646	0.158152748	1.599423902	0.56646243	0.584849959	0.75070366	1.863519202	1.549639019	0.04049368	1.362503523	1.78398492	1.62435481	0.50616466	0.686964891	0.66156387	2.239341984	1.95879096	1.20519319	0.431573484	1.863294539	1.472233326	1.418048691	0.458687877	0.9562503	0.387504285
PICSAR	0.17930947	0.745423365	0.086716405	0.99746609	2.078901033	0.27103012	0.117903709	0.63148901	0.37245024	0.03371284	0	0.999335239	0.031789001	0	0.106438039	0.049507929	0.015312732	0.2337171	3.284746924	0	1.06203953	4.059252534	0.59603326	0.56607767	1.12538763	0.008332301	0.011102668	0.27847931	0	0	0.019226876	0.052401643	0.0643081	1.059819442	0.29059818	0.15705432	0	0.551610191	4.30167987	2.525044021	0.10214389	0.876031	0.085518244	0.008252368	0	1.74763059	0.933588855	2.50103653	0.660020316
AC105219.1	1.284147494	0.898614317	0.96136577	0.78013626	1.562507131	0.87070661	4.042245544	0.51558646	1.07440166	1.77174396	1.20457459	1.438917917	2.257141014	0.852108159	0.82137956	2.054005822	1.364430549	0.59647387	1.786506554	1.47480702	0.780272385	0.933687601	0.78055391	1.28964073	0.54015338	1.045567673	0.840179022	1.97875867	1.092011856	0.35506539	2.266075612	1.970770631	0.39190889	1.187914546	2.37414095	0.42611496	3.27283113	1.356269899	0.21677247	0.471968606	0.92780023	1.47018514	1.021260579	1.040285966	0.786264699	0.67047758	2.282659935	0.90547405	1.603287614
DCST1-AS1	1.300860434	0.92701712	1.230529289	2.4919895	1.728598863	1.4496468	0.526223205	1.76326194	1.8234077	1.10842499	1.64954776	1.652424117	2.195810245	1.023807098	1.72838399	1.396556199	0.297164025	2.20372573	0.769818903	1.52094071	1.184579791	0.409116575	2.09656806	0.92191145	3.51350409	1.873625507	0.816968846	0.82529639	1.11884264	1.11445213	0.937977175	0.797977065	0.2023982	1.247683546	2.90996802	1.96570566	1.22805986	0.987413516	3.33134304	1.015927912	1.83470565	2.18948232	2.415378668	1.41224461	2.381971018	1.609698802	0.484483921	0.53018276	0.910939102
LINC00240	1.168979191	1.022825333	0.594687848	1.31113679	0.551610191	1.51511799	1.23812973	1.50660539	0.74322037	0.68923715	1.13778545	1.136154562	0.627212638	0.819977459	0.169645463	0.33039555	1.206801906	1.36396832	0.572123784	0.3102852	0.489327079	0.422091789	1.02399656	0.70151133	1.2753838	0.448583195	0.604944398	0.80889114	1.432740658	1.21061531	1.25111124	0.397682416	0.44776636	0.544405121	0.48834489	1.46174157	1.82463416	0.453846086	1.63500221	1.946242882	0.32647979	1.17348725	1.348639292	0.643968966	1.961419865	2.480953475	1.15124061	0.59479704	0.144992183
AC009120.3	1.565536388	0.502732786	0.571249012	1.33180663	0.837675674	0.12021962	2.919713383	0.48626334	0.81453434	0.96525445	1.01637571	1.27494016	1.265196182	1.696103713	1.723871574	1.366148774	2.636293619	0.46485588	1.024537925	0.50293542	0.779566679	0.990202622	0.25037273	1.57673015	0.26940087	0.559490231	1.164761234	1.89717989	1.111413325	1.02712947	1.326860702	1.609466221	1.02305705	1.134899077	1.22637858	0.38246365	1.18554477	1.998648768	0.35550526	0.882228961	0.91542619	0.68956845	0.651934436	1.307413014	0.276034075	0.94325909	2.178356262	0.58445061	0.812285595
LINC01089	1.815147645	1.218905311	1.740706985	2.00948363	1.140215233	0.88383738	3.294985089	1.00929238	1.70259302	1.84223565	1.27626001	1.864852205	2.240378813	2.284200438	1.599199844	1.675018231	1.681516668	0.72359167	1.333325422	1.54032109	0.592957777	3.072873807	0.67552166	1.63671972	1.4554086	2.260815724	1.367305783	1.4420181	1.734483172	1.265991	2.67242612	1.957401047	1.49443965	1.266765192	2.25743432	0.63522621	1.61687195	3.391004354	1.22929983	1.584748609	1.5471136	1.61975923	2.358026713	2.255372834	2.25203864	1.366148774	2.490369767	2.19445507	1.629452721
PRKCZ-AS1	1.21838509	1.430917968	1.556523242	0.81282518	0.819399757	1.10239914	3.833503689	0.90458213	0.57180067	1.15366196	0.70788519	1.678746416	0.956012062	1.604035634	0.795149482	1.45565965	1.955828311	0.81758184	2.408463817	0.82410167	1.410950642	2.358785974	1.06542455	2.13667509	0.56607767	1.068156821	1.955272552	0.88982541	1.235578334	1.70230303	1.624098466	1.890610478	0.87910488	1.567234524	0.46815342	1.18554477	1.88632902	1.77002082	0.69113586	1.715609833	0.79068566	1.14643526	0.648653075	1.226763304	1.083877803	1.191744676	1.502706213	0.72887635	1.002852186
AC011374.2	1.144063817	0.758604121	0.33884421	0.18909798	1.466028649	2.11576287	0.985931375	0.52555083	1.24812313	0.42209179	0.91659965	1.496077406	0.836756623	1.130333589	1.824151552	0.901024333	1.022061382	1.42587036	0.173006742	1.1391706	0.908774655	1.810865073	1.96141987	2.62561301	0.86453614	1.337778995	2.009986115	0.8279335	0.74843096	1.35819244	0.386989237	1.392620395	0.15382485	1.018764645	1.95230716	2.2981934	1.60504181	0.738707648	0.47755511	1.130825924	1.73132523	1.54102139	0.275961446	0.279215793	1.796909329	0.485932136	0.317001587	2.45329999	1.054441468
ITGB2-AS1	0.877204811	1.11894128	1.438456092	0.44556008	1.465058471	0.2817512	0.701256436	0.49572951	1.05613839	2.20292555	0.2203268	1.418253735	0.159011201	1.922106518	2.826410586	0.905655413	0.500291109	1.17876636	0.165197924	2.23286729	0.541408872	0.277250952	0.62878371	0.91217253	0.58290374	0.214864478	1.301749378	1.36636189	0.683842108	0.24843193	1.138214404	1.454767794	0.07933564	1.02654301	2.60509889	0.84872343	0.76495862	0.440229733	0.87576919	0.876702027	0.85790092	0.6657843	0.101268651	0.546891102	1.308533075	0.60650066	0.209023442	2.68089054	1.854713889
AL121899.1	0.760306499	0.303736439	0.772584387	0.61446769	0.6247433	1.75774012	0.142156465	0.42072313	2.25714101	1.45826503	1.21122999	0.80470004	2.552957625	1.710403082	0.652836384	0.320021613	2.010537625	1.45780296	1.389430577	0.95835153	0.347888683	1.929887244	0.23645336	1.9538426	3.65769862	2.0035425	1.557691987	1.41070009	0.860810941	1.13615456	0.860898124	1.456797524	0.62751893	0.398857944	1.81025444	3.05622759	0.72872412	0.860733022	3.75697538	1.523153224	1.83817159	0.94272734	2.866991102	0.602064594	1.29560536	0.959725111	1.927499864	0.33704275	1.027129474
LINC01133	2.491185049	3.617258149	0.698990423	2.64648508	2.0128023	2.42492702	0.04930776	4.14466849	2.48663858	0.16887682	4.87173758	3.251892294	0.014909661	3.471870462	3.491879059	1.940127274	1.624354809	3.68368	0.889825413	2.65052381	5.899318609	5.83729902	5.2579799	4.40598807	1.48995316	0.710694193	0.707640913	2.9178605	4.662827563	5.46233746	1.291139229	4.307149718	0.93010101	1.953585133	4.76583362	1.78422679	3.65403922	3.442152513	0.22242071	5.018319304	4.2012388	2.35484467	0.717647207	1.907272911	4.992688408	3.370790257	3.169402891	2.43587646	1.551694604
AL360181.2	1.108005854	2.031140857	1.989373772	1.40837373	1.366361891	1.01021639	2.177063004	0.6432818	0.60781648	1.78872383	1.66575684	1.567724932	1.439427634	1.370833734	1.237853182	1.939849194	1.797169388	0.26373497	1.499165494	1.16002547	1.326227841	1.453608346	1.33898763	0.33857831	0.81696885	0.74069438	1.568705633	1.51728148	1.489493896	1.07867562	2.077375459	1.962736019	1.1021902	1.986843514	0.95193901	0.1694098	1.91153773	1.601352139	0.49216792	1.207817361	0.95041667	0.4324816	0.958421404	1.138938323	1.605315626	1.111604945	2.528972499	0.61110274	1.86105013
SRGAP3-AS4	0.535221071	0.273609267	0.330088426	0.45997724	0.512543034	0.67309774	0.318238845	0.67524752	0.48499018	0.3692654	1.34127964	0.259699616	1.255102082	2.902262937	0.849571648	0.724053253	0.925224878	1.91079234	0.211978348	1.02519418	0.609541074	0.720041937	0.90893661	1.87920923	1.05207066	1.599423902	0.655994425	0.66445312	0.652242819	2.54184372	0.338254436	0.978866524	0.31053875	0.47770944	2.52504402	0.93275703	0.55982517	0.10052308	0.50641992	0.961453416	1.54835296	1.40014056	1.405403113	1.202470449	0.534108178	0.403443226	0.182855461	1.69909222	0.439340226
AC002310.1	2.060706563	0.554517852	0.827869113	1.69134207	1.398982445	1.47675805	1.065644477	1.53936163	1.73694851	0.98373966	1.4545177	1.511890355	1.202849744	1.997101395	1.395879643	0.924774927	1.224977591	1.61093087	1.466271183	0.76894776	0.517075609	0.855036662	1.4519642	0.64288519	2.5544013	0.910005574	0.880366879	1.60481944	1.213658114	1.96984768	1.275814771	0.676677228	1.5860072	1.103962893	1.32841239	2.55321794	0.52515207	1.550239395	2.54315092	1.387593938	2.04806075	0.94465194	1.987866501	1.713634378	1.068156821	1.407068719	0.986928053	1.03395064	1.160222988
AL365330.1	0.801098935	1.167736878	1.368477224	0.71016054	1.293482729	0.63029775	4.308592654	0.3294318	0.36823006	1.4609606	1.38578352	1.112355753	1.060184889	1.262644563	2.069434532	1.733324443	1.810123562	1.14368298	1.348879931	0.82547153	1.04842965	2.300061771	1.52986228	1.62703587	0.88073285	1.304017759	2.635191138	0.54583112	1.404186449	1.79022242	1.509296714	1.63352358	1.21242442	2.292315554	1.1810899	1.27686058	1.837435	1.464355399	0.53691485	1.932332996	1.02126058	1.3268607	0.729604419	1.706441851	1.164343901	1.567975745	1.093864639	1.10200574	2.146126464
MIR202HG	0.110389665	0	0.755691836	0	0	0.89761168	0.227823179	0	0	0.46944171	0.2609615	0.019312653	0.693642348	0	0.764078425	0.174500495	1.361436411	0.51307434	0	0	0	3.196228972	0.06211408	0	0.86737529	0	1.03996526	0	2.49702053	1.82993541	0	2.949713282	3.40041296	0.48160482	0	0	1.81845354	0	0	0	0	0.82473043	1.84369442	0.02078071	0.079154235	0.265603492	2.616896283	0	0.013740211
AC011462.4	0.79542472	1.133683085	0.788783243	0.98898918	0.892126542	0.71667709	3.115602222	0.17694035	0.61378236	1.13330899	1.14491072	0.767759275	0.773683565	0.851068251	0.485664735	1.342077368	1.270701025	0.24928342	0.876246392	0.56120332	1.064174333	1.263267183	0.36052134	0.40232398	0.83740704	1.053236203	0.527060542	1.2248668	0.563159757	0.18620638	0.818420917	1.363369492	1.69342804	0.961028892	0.71117254	0.31887131	1.32707364	1.308947638	0.58528449	0.743443858	1.31523023	1.11445213	0.678467247	1.11218925	1.532298555	1.106428982	2.350626176	0.80425874	2.217205518
FOXP4-AS1	1.742416778	1.572851454	1.05853492	2.92492956	1.442920124	2.55966892	2.781303424	1.35638739	1.92361609	1.8093071	1.52986228	0.854873661	0.621889712	1.917359119	0.277250952	0.204624381	0.987413516	2.32733566	0.676957144	0.44877632	1.141294058	0.075436531	1.17855767	1.12134263	2.45329999	0.509134077	0.912545814	0.28132993	0.501977472	2.04062451	1.016521517	0.147930663	0.74360664	1.718111266	1.34928424	0.65303066	0.8951815	0.131764549	1.72314686	1.372946026	0.83452268	0.85326573	1.237001264	0.222786154	0.948857946	1.133896791	2.101067921	0.66779641	0.301730535
AC005840.4	1.212143916	0.990390197	0.762760818	1.66774021	0.925993251	0.25378358	1.536792074	0.55217631	0.48779291	1.15105816	0.91433641	1.276636561	1.313545473	1.547113597	0.800186521	0.608838398	1.987617829	1.49282924	1.648022263	0.7806773	0.383521536	2.403825401	1.06270937	2.14434224	1.1643439	1.145271412	1.812343396	0.41502685	1.316992563	0.62119806	1.01829359	1.768985555	0.78712868	0.738875046	1.09574206	0.85990193	0.73047412	0.486924314	0.84728206	1.551209967	1.86278285	1.60187408	0.44219533	0.730609185	0.459098298	0.62635488	0.625660682	0.37614453	0.74069438
PITPNA-AS1	2.210766708	1.896378508	1.729554437	3.50487532	2.426800752	3.79948923	1.917359119	3.92352751	4.11766361	1.5332844	2.74687565	2.724604445	2.322177609	2.370272391	2.284200438	2.359848902	2.816266471	3.98042	3.291433749	2.06122459	2.555624444	2.150769998	2.11349775	2.42173968	3.40074541	2.814532138	2.906552876	2.19341382	3.209789083	2.81478843	2.159324309	1.169180919	3.19592085	2.583361957	2.16376923	2.9870712	2.4035544	1.983277392	3.54721155	2.489563963	2.88952831	3.32451099	2.743534503	2.677607562	2.434224066	2.62007644	2.535480961	2.77794576	1.99685305
LINC01560	2.902830079	0.881119029	1.928151168	1.73548999	1.024356285	1.99277533	0.97109499	2.42068037	1.48594341	1.48437497	1.26145736	1.193731031	0.786450753	2.254326796	1.737414779	1.882054854	1.795967643	1.6884567	2.94999045	1.68548699	1.688456703	2.569962753	1.55461258	1.19555121	2.31953208	1.284147494	2.055281535	1.75556616	1.559154223	2.11856163	1.843451981	0.838566091	1.82590745	1.874091523	1.11464619	1.75821085	1.56457015	3.573783343	2.0128023	1.315422253	1.21528358	2.11988734	2.49913194	3.852651174	2.060177276	1.48366276	1.53705419	1.98023148	1.962257963
AL355075.4	1.048975602	0.823699302	0.443985841	0.60363843	1.927637313	6.71077106	1.176557385	4.04181962	1.9025017	0.30655153	0.83818513	0.675567747	0.615626954	1.077158289	1.487405565	0.781586021	2.378278469	3.27604213	1.131898504	0.7177227	1.589230105	0.894530935	1.73184356	3.28158136	1.85651379	0.851546141	0.372800446	1.51916846	0.925135409	1.20166497	1.407826194	0.464597705	4.65913119	0.78773013	4.75553126	5.03726202	1.54883159	0.156510523	1.35890127	1.542891703	2.37454534	3.28817102	0.745651567	1.529607924	1.308329688	0.817730427	0.643612368	5.58155637	0.173824734
OSER1-DT	2.680117253	2.117025659	2.372687972	2.51133526	2.648365296	3.86147371	3.810721358	3.33228185	3.2159502	3.40141142	2.36819539	3.418284006	3.232598176	1.374328349	2.383286356	2.727392753	3.090076445	1.50146756	2.43529642	3.27571348	2.668572099	3.349275538	3.02992173	3.00145673	2.99203871	2.525597889	1.48366276	2.13222231	2.164551256	2.61740447	1.856241287	2.272087397	3.48914093	2.77038804	3.52653722	2.7578755	2.61102733	2.439017349	2.6094354	3.537734464	2.77546795	2.2398694	2.926118629	3.399771465	2.695500331	2.202650031	2.620647809	3.28949723	3.738210475
LINC00893	1.45769918	0.35284716	0.860489136	1.80561335	0.495389375	0.09227515	2.156233136	0.26524451	0.77738099	2.03498539	0.65700143	1.006769779	0.655618737	0.795149482	1.261457356	1.021096835	1.466693579	0.71539473	1.213658114	0.51567744	0.537456441	1.214442302	0.45993823	1.30174938	0.69443228	0.765211134	1.861314048	0.98310778	1.488513013	0.43525477	2.052180251	1.644477883	0.30872999	0.747790076	1.34520277	0.55252009	0.79052286	0.761521163	0.76174181	0.731035504	0.51495063	0.81588696	0.55625018	0.612713882	0.744147793	0.974857632	0.796050725	0.70749284	2.117262344
AL035409.1	0.460633288	0.160673006	0.359519882	0.66589464	1.64830274	0.21763206	1.021260579	0.22808055	1.42791446	2.78020396	0.1858118	0.150716624	0.242576128	1.3574124	1.549764693	1.064837364	0.025015015	0.39795182	0.334376292	1.62967871	0	0.035907592	0.79747993	2.03657698	0.79999588	0.574846416	0.01968466	1.70443951	2.039372227	0	1.358294431	1.230934239	0	0.651772671	2.2776144	0.38991585	1.61117444	1.428640975	0.60007583	1.533492993	0.14767509	0.70804	1.477917264	0.475604381	0.136748641	0.277934313	0.075472892	1.99193491	1.890610478
AC107375.1	3.51956335	1.097313649	1.336158359	1.56576809	1.656295959	1.17940667	3.472559954	0.78245716	1.48315587	1.82590745	0.43940038	1.165161356	1.560121667	2.127396192	1.931173303	2.808343184	1.790452046	1.3562699	1.391513591	1.66824917	1.183108419	2.889253135	1.2524128	2.03421418	1.57549329	1.314778781	2.382758838	1.70670365	2.108541402	0.52193494	2.597448017	1.842470358	0.70749284	1.728140415	2.28973625	1.39330855	1.29489361	1.731843563	1.05670242	0.971421226	1.69513452	2.05400582	1.096695512	1.936011005	2.106485521	1.614918811	2.444370633	1.38597901	2.062449394
FBXL19-AS1	2.324757341	1.105207882	0.69334646	0.63333524	0.849438097	0.44529845	2.120152972	0.72541723	0.86199248	0.99746609	1.58935118	0.764398179	1.168195604	1.476067306	1.68225727	1.470643592	0.868415491	1.03411256	1.466028649	1.07867562	0.83527236	0.769958675	1.1005926	1.29911187	2.17178895	1.048040012	1.658240127	0.52463351	1.354766443	0.7698189	0.680755971	0.760643055	1.17837221	1.048975602	0.99054458	0.72359167	0.91782029	1.947285433	1.03452941	1.287842423	0.25661747	0.97089411	1.856241287	1.134514314	0.971747336	1.272075672	1.233878084	0.78476071	1.618562669
AC090559.1	0.929240323	1.901505648	2.677064941	0.54877157	1.075287859	0.156425	0.86447472	1.05556366	1.21677591	1.11051388	0.7577923	2.494938628	0.425358933	0.63196517	0.989926082	1.440824195	1.694418741	0.712129	0.336455381	1.69318315	1.220866075	1.016680441	1.67044082	0.43106066	0.43194563	0.706014805	0.933418367	1.54135661	2.11401727	0.89228197	1.355208127	1.566764271	0.28584974	1.840944522	0.3764955	0.61139114	1.27966194	1.18519032	0.29950911	0.9062728	0.76833686	0.58901665	0.518802101	1.271885361	1.658377514	1.357640708	0.979545283	0.64223726	1.363744389
AC244035.1	0.106728838	0.05777486	1.740215243	0.31966228	0.614002112	0.30431017	0.946081798	0.13216194	0.31449212	0.21295248	0.14835492	1.875084728	0.083999699	0.352003943	0.620928219	0.789821762	0.162373178	1.68250623	0.803724039	0.07271572	1.787469833	0.105119936	0.58212903	0.33641687	0.30704224	0.88452836	0.355454024	1.14044819	1.330679087	0.21996093	0.201212158	0.39121902	0.41804084	1.340730778	0.39135963	1.07083173	0.42460669	0.352718514	0	0.53180255	0.19309096	0.1710674	0.442606903	0.11139607	0.472954364	0.031426682	0.055776054	0.36142809	0.018549909
USP2-AS1	0.864781315	0.360495368	0.245607093	1.04880703	1.516574832	2.35668083	0.502662277	1.30195801	1.2643358	1.05595367	1.30301477	0.534712297	0.791213016	0.755691836	0.400419231	0.7667702	0.464890711	1.05207066	0.602149716	1.00719618	0.514950633	1.175712533	1.31790365	1.41958863	3.83312048	0.86939581	0.900246524	1.11698762	0.559411555	1.17591421	0.493690556	1.920362096	0.5855652	0.381447079	0.33270993	2.98970338	1.3335274	0.568392591	3.11110449	0.975057278	0.876031	1.89159386	1.833949285	1.118744001	0.33384961	0.964555906	0.966193354	0.53094158	0.372123993
AC012146.1	0.618199877	0.780136263	0.776030396	2.73664816	1.507140531	2.65653793	0.365917839	3.18625212	2.81281068	1.57040796	1.65414186	1.520566275	1.333962097	1.553140949	0.709922279	1.112858448	0.893456799	1.89803564	1.526524424	0.84153999	1.695897059	0.809659504	0.94691793	1.56870563	2.47593921	2.802576364	1.107802201	1.14676672	1.667740214	1.31542225	1.109170442	0.457437935	1.21809012	1.403446554	1.53871047	3.06988344	1.71388529	0.994004867	2.59858213	1.17533015	1.45360835	2.14766871	3.26205417	0.833261375	0.581132908	1.307654449	0.730609185	1.73056928	0.67249935
AL136162.1	1.837193488	0.399775245	0.95549993	1.93652556	0.706235232	2.08305709	0.587780367	1.10883579	1.03601126	0.67025725	0.96279964	0.988989183	0.151293468	0.476319657	0.424780945	0.594963371	1.248326234	0.8594862	0.833959938	0.84459738	0.266296543	0.765712874	0.98016083	0.16329174	1.95661291	0.60913853	0.799108205	0.47401526	0.976144578	0.73300887	1.554382942	0.282556731	1.57392678	0.892612224	1.0501363	1.1086309	0.82929303	0.86971305	2.12428244	0.651500589	0.49176469	1.55095211	0.982244618	0.813421228	1.175813369	0.92368817	0.690108516	0.340722	0.445330409
AP000873.2	2.44702063	1.038480191	0.69884581	2.79445045	1.853697895	1.33847169	2.31455286	2.13900685	1.8928518	1.23072983	1.32409933	0.708583359	0.75000609	1.60853926	1.765747747	1.206023756	0.910421329	1.17533015	1.518962266	0.54401792	1.592468186	1.760307827	1.33670168	1.21011495	2.86382398	1.159819711	2.405954158	0.88244875	2.138715102	1.1995909	3.33485957	1.188461622	1.84701381	1.61355847	1.86659874	1.84121626	0.86048914	0.819977459	1.8768472	1.973140623	1.27167015	1.85097486	1.266578814	1.469436103	0.971573621	1.120586374	1.460274371	1.29932345	0.817072346
AC060766.4	2.214098484	1.66894319	1.485270431	2.38384761	2.005565627	1.81188843	1.319665861	1.59078492	1.23132985	1.19050528	2.1499928	1.604553408	2.1902547	2.808620357	1.619305216	1.669944146	1.907780316	2.86214629	2.00768201	1.01770467	1.547377905	2.261316944	2.96934269	3.45030373	2.07348152	1.149191785	2.163245638	2.34719781	2.580844727	1.68203774	1.516052943	1.35017522	2.17639646	1.258526192	2.76565469	1.38597901	1.78294753	1.512323757	1.26085631	2.631336255	1.89815848	3.06322311	1.439166997	1.644477883	1.719026225	1.813570385	2.224195187	1.66339444	1.085162503
AC007785.1	0.059157248	0.117540882	0.703381607	0.151168	0.659712598	0	0.684468191	0.54587828	0.24952296	0.64818617	0	0.109674919	0	0.195478734	1.985842833	4.536949887	0.422297039	0.31639325	0	1.11604242	0.167905251	1.880105025	0.13915993	1.06254625	0.06463832	0.900516893	1.044422344	0.10020269	0.436715308	0	0.599114638	0.639561466	0.07173387	0.865921751	0.06029552	2.13326223	0.2068171	0.819188306	0.19389387	0.214012335	0.9001204	0	0.42344233	0.027394799	1.374328349	0.450641482	0.547808894	3.74684801	2.985356409
KMT2E-AS1	3.460363258	2.007420769	1.874845549	2.92350532	2.167653139	1.85523015	3.485368416	3.09960892	3.30728683	3.3105242	2.44332889	2.335707683	2.206313483	4.536949887	2.894406271	1.840175992	2.266196066	3.49909659	3.022252587	2.76285347	1.606519068	3.060521506	1.26018331	3.32066465	4.17556633	2.923505324	2.645911017	2.49859286	2.94235375	1.90045681	3.289160769	2.226024045	3.09898612	2.283702745	3.47813658	3.01864163	2.62889238	2.214619705	3.88738047	2.012562117	4.35659534	3.60726588	3.540912805	2.849406324	2.320329277	2.816266471	2.633487038	2.87119159	2.381716617
AL096828.3	1.158186909	0.269148186	0.974289897	0.92843287	0.387533852	2.03806924	0.037659853	0.67390796	0.54076823	0.79113376	0.80928168	0.80470004	0.397111498	0.383696828	0.664044821	0.381327496	0.381046612	0.8437581	1.023234188	0.54745885	0.789327209	1.037322751	0.56069477	0.69078136	2.09669532	0.650590994	0.603810075	0.51856924	0.952764975	0.99381172	1.382892322	0.170223804	0.92796779	1.050749005	1.20542897	0.31276143	0.3443528	0.474015261	2.55562444	0.727573208	2.38983948	0.63737651	0.534486069	2.190650552	0.256679058	0.794803081	0.906362941	0.38893866	0.622809929
SNHG4	2.462324376	1.576235471	1.159622019	1.66402981	1.628268422	0.46152659	2.33224255	1.73159487	3.14558715	3.45463654	3.22378147	1.696587054	2.569168111	1.614714649	1.907780316	2.595749161	1.251786619	1.33649641	0.657350337	1.89905984	1.54406331	2.29569919	1.46716904	1.70864671	1.22047999	1.659755257	1.290033334	2.4417442	1.534218784	1.05425745	2.363237349	4.259890793	1.02206138	1.884855208	1.37995056	0.32825241	3.13709203	2.794450454	1.37774157	1.625529882	1.15921046	1.81211404	1.292007262	1.422219907	2.665793952	1.426743065	2.11940533	1.51617904	2.043429923
AC091563.1	1.985572601	3.329674682	1.259744518	3.11049635	2.785791392	3.06290383	3.515308766	2.1564707	3.59614276	4.47893715	3.45124536	1.894655204	4.284433444	2.986213816	3.522016305	5.426841898	3.556637128	3.17651423	0.817175846	4.81615314	1.295353016	0.995516482	4.03580335	4.7568143	1.02242848	2.251524042	4.217674453	4.42336292	2.485851104	3.40074541	1.598917145	4.260387768	1.52623267	3.12322163	1.97767845	4.13871749	3.31720526	2.173388699	0.35230646	2.31455286	3.52653722	3.93424609	2.631045119	1.120341642	3.164839522	2.536018652	2.613684907	2.4525248	3.105121421
KCNMB2-AS1	3.194993736	2.464758556	2.312434141	4.10645816	2.825876765	4.26289332	1.642013188	3.95739643	0	1.88257756	2.17495169	2.55269439	1.45802878	0.266201587	0.06069191	0.117031052	0.101473083	0.14908182	2.141988897	1.4348114	0.866261967	3.010336902	1.41365434	0.19081604	3.10719214	1.315850583	2.286832289	0.11525647	2.618726668	2.536849	2.583611382	1.162489665	2.69199831	1.49701634	0.0595745	3.90407257	2.63295829	1.114271968	3.30695968	4.504513917	0.28317191	4.49618259	2.112201949	1.938069362	1.42448172	0	0.848608659	0	1.559882794
AC083906.3	0.853406291	0.037882211	0.189762932	0.95796722	0.470229169	0.22801829	1.166325456	0	0.18887999	0.47239564	0.19715331	1.199371903	0.226095846	0	1.249005511	1.525342153	0.667064673	0.9532992	0	0.58284433	0.075508146	0.290431618	1.93194427	1.00206317	0.17613915	0.296895907	2.510254942	2.26259028	0	0.23633538	0	1.708400924	0.43656733	0.578489498	0.25218886	2.03011704	0.34182411	0.110729416	0.38913199	0.102040985	1.68074363	0.69010852	0.473925711	0.043317103	2.992936996	0.297164025	0.279066821	0.55618989	2.273373098
RMST	0.055070742	0.00623989	0.617746513	0.01370654	0.029428236	0.8431594	3.385478686	0.07835288	0.4820658	0.25850199	0.04938299	0.038899007	1.490678902	1.653133399	0.250621682	0.650590994	1.072293066	2.020132	0.199726184	0.74249712	0.345608617	0.874122685	0.21341441	0.02514194	0.24202694	0.86971305	0.228251802	0.05364094	1.725932048	0.7185376	0.525692734	0.042946284	0.7515957	0.002996424	2.65625799	0.24081923	0.80633834	1.550458494	0.03054997	3.47324285	0.23027905	2.14943239	1.287407711	1.619063124	0.013948876	0.131445347	0.224697937	1.48134208	1.108835793
KIAA1671-AS1	2.926970777	1.206384041	1.042620545	2.35197012	1.488280659	1.15084272	0.313018589	2.50513271	1.68053949	2.87314059	1.91711949	2.850791121	1.293061014	0.826175001	1.913039139	1.991793612	2.316096342	2.59940153	2.616106569	2.82806601	0.741256088	0.256382794	3.19560543	2.06851179	1.60674881	0.128217087	2.165032173	2.44962091	3.765330745	1.52292606	3.333241744	1.855455283	1.16269499	2.102348881	1.79642258	0.94129353	1.49984947	2.565839258	0.9166994	1.627487573	1.33422623	1.7713438	1.084979167	2.335428085	3.235155882	1.654380135	1.591028764	1.19199174	1.958913846
AC103769.1	2.24009668	0.892612224	0.250740371	1.53679207	0.779641367	0.45171329	0.959072253	0.8401139	0.70832908	0.66364279	0.65454389	0.523365401	0.617209335	2.560144612	0.304838834	1.536792074	0.889066621	1.83168567	0.692230129	0.25040442	0.402874331	2.802857057	0.62988967	2.76565469	1.14118163	0.354825682	1.458816726	0.55574833	1.097108605	0.10224185	1.338045859	0.346908042	1.1614699	0.894344271	2.2720874	0.27438102	0.76302367	0.56078462	2.0185974	0.664124995	0.70652463	2.34274738	0.352040958	1.138731043	1.003742862	0.512239667	1.565768086	0.93856281	1.032590709
SNHG32	7.442908573	7.258229515	6.957905918	7.0801398	5.85666635	7.6778167	7.573332822	6.08610651	6.92024842	6.12083208	5.95281971	5.568332089	6.264085822	5.782675316	5.698381536	5.337734327	7.312959124	6.26809799	7.793382284	6.78289292	6.316609899	7.387238184	5.45798355	6.76096536	6.65384763	6.05866791	5.896252137	5.69192283	5.897684173	5.60087491	6.828709868	6.679840704	6.76096536	6.211836886	4.94702884	7.0554572	7.3438773	5.241326796	6.29765836	8.046148276	5.97105294	6.20795384	6.55923015	5.691922834	6.586373747	6.12083208	6.698403301	6.56196428	5.155447632
ZNF793-AS1	0.557122255	2.776340626	1.583618669	1.52411407	1.122738458	1.72029681	1.317235861	2.22107117	0.89728795	0.70164871	1.75728552	0.889976378	3.103276923	0.738367035	0.698222136	1.072293066	0.941568828	0.58113291	1.182906701	1.8683542	1.601628908	2.086599303	1.37633174	0.38915701	1.40593291	1.718803761	1.223149062	1.48828066	1.055176124	1.65870295	0.62307115	0.121212817	3.0755438	1.020291386	2.02295918	1.36847722	1.81689081	0.979049077	1.16191724	1.809563597	2.63241066	1.65461803	1.846247224	1.571345961	1.022825333	1.952307161	1.936252148	1.8204818	1.018492678
AL359921.2	2.867834806	1.465278954	2.763719648	2.05581904	2.751389158	1.96321579	3.866759484	1.77533608	2.32137705	2.43162374	1.97849794	2.424373776	1.592468186	3.030231612	2.00328397	1.358192442	3.001143938	2.54672677	2.983288544	1.50169494	2.850791121	3.280580679	2.31095637	3.82312991	2.8615737	2.229652667	2.920311029	3.41963584	3.763065522	1.88867517	2.317113607	2.35376044	0.9777947	1.966251988	2.81339667	3.28630062	1.86001324	2.741614337	1.76601386	3.074048764	2.23299094	2.19290157	2.508594759	2.843104012	1.228859933	2.081490747	2.62833118	2.4572655	2.285533353
LINC01952	0.99609367	0.285658041	0.293999088	1.78944808	0.823064774	0.37261418	0.69919025	2.12166274	0.58300421	0.60305813	0.13208329	0.046704066	0.207501434	1.144702449	0	0.050288851	0.434605116	1.89133642	0.762067906	0.31841728	0.745711452	0.78228271	0	1.22816497	1.91179304	1.377029738	0.369969327	0.68866806	1.309397328	0.42362397	0.7745045	0.500034773	0.55782593	0.350244555	0.95815323	2.03244468	0.71607111	0.405333992	2.20684016	0.53545207	1.72955444	0.54610842	0.883224635	1.408157632	0.441188597	0.688153778	0.119495842	0.37343256	0.342194368
AC131097.1	0.808758022	0.076583094	0.288268119	0.16968348	0.327820327	0	1.476758054	0	0.27522869	1.37271102	0.61362385	0	0.245746323	0.174461718	1.454767794	0.505679289	0.258538749	0	0.114111958	0.64013562	0.208901787	0.751455788	0.80254496	0.94325909	0.31321818	0.496403227	0.15750571	0.20356967	0.395123884	0.11745049	0.470568942	0.738875046	0.18665635	0.486720509	1.96073009	0.36214371	0.84728206	0.779491992	0.03051888	0.364096357	0.03358849	0.05201607	0.538741952	0.624179764	0.089511299	0	0.556129606	0.36802893	0.015683056
AC004888.1	3.894231368	5.110400517	5.235744474	1.72910097	3.669379877	0.92583137	0.118695811	4.50339262	3.0520669	3.71939849	0.17102734	1.614000396	3.116808086	5.283225161	5.062410318	3.62273615	3.021670151	5.05373951	3.760718504	3.60295967	6.268097988	3.200587601	3.0696215	5.08510942	3.95405997	1.755566159	5.083471479	4.45015182	4.97191151	4.10870933	3.814584236	3.667515757	0	4.84515902	4.13284083	4.71089757	4.76384185	3.54963565	3.32321157	4.024155511	4.40755142	4.38661697	1.084286026	3.57841082	4.016375868	2.826410586	1.2219491	5.24975134	2.977170897
HDHD5-AS1	2.006625774	0.025938981	0.25300621	1.46627118	0.67374289	2.43716261	0.074747462	1.01064647	0.8506209	1.19373103	1.13720117	0.147890145	0.165262006	1.036601819	0.684289887	0.421412065	0.604858698	1.499623	0.743443858	0.62383609	0.331478201	0.473016428	0.99799797	1.07440166	1.63205781	0.68937566	0.282556731	2.11755815	0.71081753	1.17982247	1.552902476	0.495663992	0.21950628	0.819104383	2.23934198	1.97946652	0.84229928	0.444195031	1.7054663	0.474249848	1.11103612	0.52200374	1.506352311	0.402003718	0.971421226	1.445899163	0.804190784	1.18758002	1.127988757
AC098487.1	0.249619229	0.932009714	0.342243062	0.83212086	1.153493007	0.6073502	1.083713319	0.92616218	1.38672485	0.69633514	0.48622744	0.488189463	0.806019222	1.105591798	1.709349222	0.582903745	0.263540998	0.74125609	0.801034792	1.16516136	0.759708835	1.117588683	0.29314577	0.59771646	1.18778104	0.470664499	0.176855234	0.36961128	0.668580204	1.20247045	0.585332948	0.290148432	0.60658207	0.093158915	2.61077244	2.39298733	0.57158478	0.920355287	1.87606991	1.649040677	2.09307877	1.17031052	0.772306404	1.512703144	0.330064958	0.81453434	0.561478993	1.85978745	0.533893496
AL021707.6	2.634045268	1.372275129	0.882299239	0.80152276	1.191991744	0.50170867	1.99887415	0.59929461	0.39175221	0.65660536	1.28632621	1.482459615	0.815003607	1.479856434	0.73966673	1.041448667	0.766151855	0.62538183	1.930921915	0.90663176	1.590084478	1.618808512	0.70560804	1.26719946	0.88474791	1.26454849	1.119314244	2.50945523	1.271980516	0.28130976	2.085359711	1.437810386	0.35662903	0.976779946	2.31792321	1.07923944	0.95907225	1.263064336	0.79633658	0.403035523	1.35584623	0.81939976	0.715078004	1.691230816	2.134843498	0.653163104	1.008385402	0	1.185952058
AL390719.2	2.7578755	1.875814344	1.681248509	2.3753117	2.342236415	1.91810033	5.643570846	1.1995909	1.08722814	2.01764884	2.32964918	1.510913016	2.283939166	3.834707399	3.778367056	2.980092671	2.380911118	1.75404406	2.569443201	1.38578352	1.875577356	3.998867665	1.73789177	2.90795241	1.0838778	1.977678452	2.764526253	2.64619394	2.238571244	1.30535552	2.877956607	2.322975676	1.5100093	1.843451981	3.64781394	1.37971031	3.52996836	3.141976842	2.23311459	3.307616435	2.92002202	3.05415419	1.478514944	3.523079446	3.318159552	2.318463678	3.905642635	1.77700613	3.326768205
AC020916.1	4.473505759	2.157816211	2.807536715	3.24019576	3.410935707	0.88967799	5.170361638	2.41005351	2.60893088	3.22155069	2.63404527	4.476261636	1.752352731	4.204063619	3.527550485	4.033199709	3.428591558	2.38492216	2.582807359	2.81311989	2.996733334	4.639527409	2.84310401	3.06778371	2.88895851	1.009120485	4.511262197	3.37634083	2.126048349	2.90425743	3.864292591	6.080293078	0.48612732	3.523447929	3.92352751	1.65555015	3.61652898	5.534724432	4.10735936	3.177167888	2.49599369	2.90164532	2.318463678	3.603668919	4.065750892	2.7578755	3.9494146	3.14317018	3.451922894
AC104695.4	1.755078142	0.209810966	0.474482229	0.16951718	0.501315398	0.18784844	0.681594383	0.88059468	1.00359676	0.71317717	0.53310922	0.668007078	0.311591358	2.439017349	0.351686351	1.225319318	1.492136522	0.19782225	0.622962776	0.44699245	0.057184403	0.588802644	0.15476368	0.50101408	0.78750509	0.211260329	1.565299002	0.37945661	0.652515195	0.27979277	0.770350708	2.323682861	0.08266339	1.040472156	1.8536979	1.95192543	0.45060084	1.75703217	1.01308207	0.535684597	0.46797317	0.55604567	0.038270194	0.288817109	0.464787306	1.092957832	1.078590373	0.31445624	0.629889667
FIGNL2-DT	2.291288151	0.089929172	1.335799064	0.2334644	1.555765648	1.62626478	3.103276923	0.25955455	1.0335544	0.25474697	0	2.010806682	1.636474989	0	0.069219272	0.996199373	1.265196182	0	1.363471326	1.10581766	0.358163089	1.66212372	0	0.13836722	1.38538734	1.17940667	2.11451789	0.21053832	0.724637817	0.6028299	3.137417816	0.142417737	1.41236466	0.550321304	2.50460518	0.74919342	0.05320368	0.690403916	0.72078038	0	0.22738933	0.86206315	1.980993802	0.259887299	0.218647396	0.277054511	1.712666186	0.32560868	1.429494852
AC024060.2	2.549422015	1.810123562	1.57088659	3.39269581	2.126048349	1.65555015	3.759237453	2.4633928	2.74408475	1.95479611	2.00328397	1.598917145	2.473202354	3.238334375	2.323682861	2.449620911	2.017133185	2.9353734	1.890878834	2.73694273	1.411372734	2.449620911	1.65362807	3.10327692	1.8768472	2.029864652	2.355375546	2.57677121	2.395296787	1.42170694	2.268529587	3.020804884	1.81188843	1.672169498	3.22660356	2.23973369	2.78325132	2.265438039	1.93505123	2.310276515	3.82931599	3.41931846	2.014585435	2.187406331	2.431350143	2.174716622	1.685486991	2.59146848	2.731871253
AL391121.1	4.150125194	4.342824062	4.910566176	2.8255817	3.238000182	3.28817102	4.264847436	3.16296401	3.48328569	4.20406362	3.50215594	4.947804359	3.88373167	4.19737221	3.427609579	4.5620544	4.231898777	4.61051998	4.039622523	4.09213246	4.096134311	4.29465706	3.14558715	3.84314543	2.63158615	2.939969363	4.196896279	3.74012093	4.078169057	4.06140867	4.126658304	4.300680014	2.92582722	4.684131865	3.83624649	2.60865724	4.25312241	4.282456792	3.3213257	4.357626093	2.29438885	2.48795563	4.057533164	3.707358228	5.062410318	3.181836546	4.285462694	3.59438126	3.799489228
AC008610.1	3.141356329	0.809281679	0.813265559	4.20360801	1.904255125	1.98405718	1.375426344	1.68668467	1.92976368	2.47672511	1.50726237	0.995005275	1.770515712	3.04459053	2.272321382	2.11401727	1.539361628	3.04545681	0.506750605	0.86495255	1.161917236	3.050584243	1.38717493	0.98168346	4.11313495	0.874913082	1.345462288	1.81790736	2.044478711	1.77346473	1.882330641	1.567724932	0.65150059	0.682643171	3.48395628	3.22315831	1.53153564	0.983832283	3.41427017	1.537721809	2.88778579	3.1996498	2.093624063	1.589351181	2.229925076	1.727362542	1.949062948	1.49371787	2.293873028
AC008771.1	1.455206646	2.592002814	1.894655204	3.35341757	1.32358426	2.79025178	2.879981404	3.60583466	2.68011725	3.07770155	1.93625215	1.907780316	3.76687179	1.762527357	1.587670406	1.660181655	2.058672308	1.65001345	2.652715403	1.55472681	1.206023756	2.625613015	1.95840477	1.62967871	3.27318839	2.945294999	2.655998432	0.90158488	1.951065847	1.73694851	2.170232902	1.954337915	2.95586223	1.420333299	2.97134456	3.10148899	1.91435032	2.437923171	3.23195868	3.162379328	2.1702329	3.55627145	3.096642214	2.368459156	2.427069282	2.481529205	1.969562857	3.25033255	2.635461023
SNHG30	3.252544633	2.125301981	2.033476377	3.49671994	1.99193491	2.98621382	1.622454852	3.91408925	3.73366096	2.4031715	4.23766547	2.484779535	2.474866571	3.523079446	2.490911767	2.042419759	2.308919029	4.13375772	3.043420932	2.25743432	2.611289423	2.568562762	2.57408367	3.49945917	3.27509216	2.761764483	2.654340273	3.3156319	2.80474341	3.18690543	3.500819363	2.072282625	2.86411526	2.568562762	2.55136005	2.9315913	3.61048279	2.473202354	3.5468734	2.375816167	3.5833051	2.9786419	3.306012882	3.010336902	2.642875257	3.360649747	3.160232797	3.1077801	2.103385464
AC091271.1	2.708268054	1.108005854	0.922368145	2.22184376	1.233878084	2.47320235	1.157710775	2.5121181	1.66982389	1.20970021	1.89210397	1.109592042	1.642227679	2.342747378	1.134717002	1.119401376	1.240706395	1.2753838	2.188726176	1.78650655	0.786450753	2.698226245	1.59658284	1.7976397	3.11530823	1.137201173	1.994459289	1.05746933	1.510658594	1.58240237	1.98959929	0.709094146	1.86278285	1.245601844	2.2995696	2.93764269	0.99799797	1.245601844	3.0353167	1.350375589	2.39953841	3.51853648	1.577645647	2.948516428	0.587780367	2.220066626	1.315027552	1.25757329	3.072278722
WNT5A-AS1	0.916895046	3.059885086	2.440138396	0.5821817	0.852463279	0.55001088	0.7854928	0.40111968	0.44608604	1.14967643	0.25740679	0.583860509	0.684917833	1.087416101	1.395403974	1.271980516	1.093946212	0.67979835	1.504519423	1.2926296	1.416449906	1.503813903	0.46305037	0.47397049	0.74267014	0.489716167	0.446650686	0.06996348	1.635952706	2.23019393	1.683516322	0.73849262	1.22918982	0.931309545	1.20680191	0.57718756	0.868126	1.679497692	0.97584447	1.196418021	0.09915133	0.91335757	1.207616157	1.014114391	0.283617264	1.365088102	1.260856309	1.49793066	1.024932424
AP000759.1	1.896378508	2.858650818	2.779096974	1.98010321	3.379855025	2.02342061	3.780230924	1.61589536	1.76451823	3.21268784	1.60036275	2.459182594	2.103631834	1.464592312	2.3854443	3.322566322	2.330704538	2.14840027	2.084323566	3.48880214	2.703209938	3.078328003	2.70684395	2.23071904	1.61566581	3.02577008	3.223781467	2.8078086	2.269786439	2.41221006	2.406531798	3.194385245	1.48764716	2.746583705	1.88960253	1.87237849	4.07160121	2.191055011	1.56797575	2.490369767	1.66018165	2.10144255	2.544241005	0.959155317	1.770515712	1.800641872	1.593936879	1.36178098	1.431631877
AC092171.4	1.332900132	0.58439687	1.429930893	1.92186744	0.641722278	0.24396217	2.570753309	0.76811334	1.06367976	0.8784183	1.39173735	0.956897239	0.640899645	2.267729156	1.673092451	0.547207612	1.136777086	1.12976805	1.516052943	0.84121362	0.242515134	2.415646414	0.53134945	0.68815378	2.01937047	0.4158194	0.728724121	1.30301477	1.102190201	0.85271819	1.615665812	0.414421509	1.63698525	0.599990396	1.27188536	0.62178605	1.16102164	1.38450556	2.13194975	1.779038727	1.72814041	1.37338648	0.578812642	1.783984919	1.021495234	0.643474923	0.632416409	0.65957041	1.210793205
AC005332.3	2.818841434	1.930921915	1.650013454	1.91326673	1.946242882	1.33467834	2.663366375	1.81357039	1.3189799	1.94855833	1.07020694	1.338471692	1.539861507	1.895855346	1.920630236	2.724325055	2.113497754	2.16272418	1.806564749	1.78819737	2.150769998	2.33224255	1.212946	2.19184897	1.52031831	1.18720785	2.856099683	2.22911845	1.738147937	0.69932673	1.293482729	2.62145437	0.74747042	1.656295959	2.26543804	1.57649346	1.55628725	1.277081427	0.82799789	1.769474174	1.39699669	2.3198212	1.242667515	0.760068779	1.960950774	1.129386261	1.381999854	1.83143701	1.850008092
AL354733.3	2.329535869	1.016017118	1.263892987	2.2254913	1.689994428	0.65678206	2.859211332	0.48222184	0.94185199	2.06915271	2.84399035	1.27966194	0.842998546	1.552429095	1.513264	1.388310862	0.972433363	1.13170126	1.273937891	1.96141987	0.667476639	0.69807882	0.99906874	1.41070009	1.08250658	1.261044649	2.601043404	2.41592159	1.197012676	0.85146589	1.750852498	2.373460991	1.38042917	1.770267569	2.12530198	0.58794794	1.51800139	1.829935413	1.39470002	1.025194177	0.68755622	0.66608702	1.645147073	1.031817242	2.09386758	1.058625195	2.00948363	0.89601493	2.121120965
AF131215.5	0.527435741	0.32050427	1.130825924	0.55340064	0.696211143	0.42554816	3.102364239	0.59447745	0.74779008	1.33627345	0.04186409	0.738106435	0.83010612	0.436087759	1.497729429	0.23505352	1.087829906	1.0737016	0.606781223	0.24235112	1.1957451	1.291773361	1.69812241	0.96862041	0.73934545	0.636880684	1.377741572	0.63940252	0.513965238	1.26972256	0.829108467	2.122952003	1.3574124	0.823699302	0.72693595	0.16646532	0.42535893	1.812114037	0.34795859	0.490273833	0.5075908	0.38750429	0.222939032	0.137999688	1.125784583	0.186235787	1.987617829	1.5852688	2.024734597
AC125494.2	0.983381916	0.344679848	0.599468822	1.08905815	1.332900132	0.94729134	2.187128916	0.07044553	0.54331191	1.15576704	0.98984626	0.99821071	1.626008581	1.052487804	1.056789314	0.677697877	3.499459173	1.09769188	0.543010399	1.08759429	0.346725255	1.835209019	1.96198311	1.16741935	0.18749229	1.044713008	1.16593938	0.3838724	0.730063552	1.01136466	0.647990545	1.039247091	0.07254034	1.211229988	1.59965946	0.97598758	0.54932073	0.224409422	0.13237585	1.012461166	0.25730157	1.2219491	0.92340616	0.262423415	0.20970353	0.497394084	0.968620408	0.84197082	0.966780384
AC007848.1	0.00247807	0.037695435	0.188680355	0.30420058	0.017412907	0	2.73215667	0.04569055	0.16099034	0.53048261	0.50892789	0.625127676	2.147668705	0.119486328	0.232444872	0.011912326	0.862133825	0	0.284151966	0.16500261	0.061328687	0.720158079	0.2446937	0	0.40041923	0.512150482	0.221007097	0	1.442018104	0.41941311	0.856561333	0.569425987	0.55392471	0.174176137	0	0.1224205	0	0.600339406	0.56552319	1.593936879	0.10685414	0.36629937	0.923546387	1.306354766	0.015955708	0	0.225391513	0.63120704	0.410113131
AL355353.2	1.904989947	1.909791276	1.142698397	1.54220706	1.631349937	2.45513147	1.595000861	2.7285244	2.7863311	1.85600283	2.26772916	1.455001976	0.86709799	2.506976453	0.639467381	1.125304306	1.564228926	2.5289725	3.314082615	1.54173316	0.591758173	2.10444357	0.73047412	2.03038165	3.29628276	1.798899235	1.57180939	2.00810006	2.698512933	1.72094631	2.149174253	1.439166997	1.75480354	1.033262977	2.25305402	2.08356422	2.88574802	1.040666679	2.65877535	1.747369273	3.38023589	1.08042882	2.485851104	1.590540895	3.089486758	2.312434141	2.305917015	2.04114216	1.17940667
CCDC18-AS1	2.250486418	1.325766004	1.24601535	2.83908919	1.955272552	0.54985747	3.829661868	1.08819892	1.65580803	2.07348152	1.95479611	2.147911756	1.776240329	2.539441975	2.12166274	2.409245417	2.019639861	0.7745045	0.961028892	1.30811284	1.144527611	1.814337288	1.61930522	1.80264067	1.45243197	1.391953597	2.193196909	1.74687602	2.606213665	1.74865588	1.721974884	2.225225687	0.84338519	1.236130439	2.45644357	1.62020558	1.54431679	1.625333331	0.95898919	1.028266265	1.94931506	2.7846804	1.149970077	1.72838399	1.020093757	2.07277344	1.817434627	1.54431679	2.054517379
AC132192.2	1.774705232	0.443157671	0.777863193	1.70741904	0.806639519	0.19340124	2.355902203	1.04935744	1.06983497	0.59554216	0.82438765	0.516005746	1.089453659	1.27966194	1.518729378	0.597062771	0.562965336	0.55612961	1.63352358	1.2359734	0.550247057	2.515354993	0.41703397	0.84185506	1.73669268	0.646044677	0.738106435	1.1135944	1.02683421	0.26557068	1.4609606	1.209700214	1.33826613	0.281244716	1.31377123	0.92477493	1.49258294	1.428413346	2.18712892	1.16593938	0.79707573	0.69884581	0.722043853	1.997905813	1.020291386	0.72556259	1.14344299	1.08862823	1.022428479
[truncated: 330 more columns]
