# Supplementary material for: An Immune-Related lncRNA Pairing Model for Predicting the Prognosis and Immune-Infiltrating Cell Condition in Human Ovarian Cancer
Source: Biomed Res Int. 2022 Aug 16;2022:3168408. doi: 10.1155/2022/3168408 (PMC9400430; doi:10.1155/2022/3168408)
Supplement: Supplementary 2 — Supplementary material 2: The information of the differentially expressed immune-related lncRNA. [file 3168408.f2.txt]

gene	conMean	treatMean	logFC	pValue	fdr
MIR202HG	5.357300165	0.583152737	-3.199560429	4.59E-47	7.07E-46
MEG3	8.705433089	1.30425374	-2.738691502	2.05E-48	1.23E-46
MAGI2-AS3	4.724885124	0.809107128	-2.545876616	2.34E-48	1.23E-46
NR4A1AS	4.183144762	0.728091573	-2.522396107	8.39E-45	5.93E-44
ACTA2-AS1	2.93223833	0.618960211	-2.244083794	5.84E-44	3.88E-43
LINC00893	4.082924119	0.946936841	-2.108262646	4.33E-48	1.59E-46
AC104695.4	3.059190676	0.754900128	-2.018792336	3.22E-33	9.55E-33
AC004816.1	0.490745254	1.969051962	2.004454963	4.54E-45	3.46E-44
AP000759.1	0.520966042	2.136815701	2.036201239	2.76E-47	4.80E-46
AL844908.1	0.156458535	0.641905103	2.036579666	1.35E-27	3.11E-27
AC145098.1	0.21427614	0.89312621	2.059392848	9.90E-32	2.75E-31
AC004923.4	0.23226115	0.977823582	2.073826342	7.48E-41	3.57E-40
SH3PXD2A-AS1	0.13397114	0.569861147	2.088688185	1.15E-20	2.06E-20
AC005537.2	0.184192099	0.792200248	2.104653978	3.93E-23	7.82E-23
DLG3-AS1	0.183321541	0.811430776	2.146091708	7.52E-23	1.47E-22
AC006042.1	0.203504978	0.90472589	2.152416675	2.07E-30	5.42E-30
AL118511.1	0.226153947	1.005448475	2.152462073	2.07E-42	1.13E-41
AC007848.1	0.118119827	0.527657371	2.159350286	2.20E-15	3.40E-15
AC004540.2	0.356174314	1.611441263	2.17769622	3.20E-19	5.46E-19
AC061992.2	0.405132963	1.837421207	2.181215007	2.05E-42	1.13E-41
AL157395.1	0.154894274	0.715461063	2.207589446	2.98E-26	6.49E-26
AC007785.1	0.11708273	0.542265542	2.211471211	1.14E-17	1.87E-17
AC138696.2	0.554039917	2.566556468	2.211772176	8.76E-45	6.12E-44
AL163051.1	0.23824784	1.114351478	2.225669306	4.48E-46	4.75E-45
AC099329.2	0.15541038	0.729545894	2.23091587	2.03E-08	2.59E-08
AL023284.4	0.390196106	1.835437461	2.233852674	9.14E-44	5.84E-43
AC073046.1	0.290237811	1.378326722	2.247610521	2.44E-38	9.66E-38
AC068987.3	0.214958111	1.024910908	2.253371054	3.26E-25	6.77E-25
HAGLROS	0.706967321	3.414947881	2.272148126	1.96E-41	9.87E-41
TGFB2-AS1	0.27403764	1.334112405	2.283434256	6.92E-32	1.93E-31
AC011446.1	0.188742967	0.919078615	2.283765385	1.07E-30	2.81E-30
AC097639.1	0.197092563	0.9835759	2.319163044	2.12E-42	1.15E-41
AC004264.1	0.137826943	0.715146816	2.375381514	4.47E-30	1.16E-29
LINC00648	0.184357921	0.958234853	2.377869889	5.51E-06	6.59E-06
TDRKH-AS1	0.227817352	1.193157233	2.388834632	4.54E-45	3.46E-44
AC026726.1	0.097849839	0.514264397	2.393868895	1.60E-23	3.21E-23
AC092718.4	0.591052134	3.159135201	2.418172385	2.05E-48	1.23E-46
AP000704.2	0.272475766	1.461504615	2.423254556	8.18E-46	8.04E-45
LINC01357	0.177651206	0.964344012	2.440500413	1.20E-32	3.49E-32
AC092112.1	0.151476695	0.827370365	2.449437436	8.65E-21	1.56E-20
AC025575.2	0.110027629	0.605915684	2.461251205	0.000288516	0.000328763
AC026689.1	0.198816408	1.105637933	2.47537029	1.25E-38	5.12E-38
AP001266.2	0.12557951	0.714830389	2.508999875	2.83E-31	7.66E-31
HMGA1P4	0.259962308	1.5238112	2.551309798	7.39E-38	2.80E-37
USP30-AS1	0.195301661	1.147096669	2.554210854	1.92E-33	5.72E-33
SLC12A9-AS1	0.351784774	2.067347588	2.555016028	2.67E-46	3.30E-45
SRGAP3-AS4	0.127287169	0.750519062	2.559801721	1.21E-27	2.80E-27
AC124319.1	0.193818453	1.165165491	2.587757044	4.76E-36	1.65E-35
AL035701.1	0.162215685	0.97995188	2.59479758	1.83E-38	7.30E-38
HCG14	0.151982668	0.918541501	2.595438096	3.59E-34	1.12E-33
TYMSOS	0.255377701	1.579236907	2.628523151	2.16E-44	1.46E-43
LINC01133	0.411577664	2.590010766	2.6537215	1.55E-34	4.96E-34
AC131097.1	0.084492676	0.534992706	2.662621025	8.95E-27	2.01E-26
ATP2A1-AS1	0.278641025	1.766217594	2.6641835	4.07E-46	4.38E-45
AL391069.2	0.300019991	1.919408018	2.677530885	8.02E-47	1.16E-45
AL035420.3	0.120885372	0.774206459	2.679078668	5.53E-31	1.48E-30
AL133353.1	0.10324243	0.670625127	2.699470541	1.28E-29	3.21E-29
AC083841.1	0.090433475	0.5929788	2.713051719	7.36E-16	1.15E-15
AC113139.1	0.179936467	1.188233426	2.723258773	7.77E-39	3.25E-38
U62317.1	0.11354008	0.760360048	2.743481065	5.52E-32	1.55E-31
AC104041.1	0.12212283	0.855449186	2.808349232	3.89E-17	6.19E-17
SPINT1-AS1	0.533201969	3.735378717	2.808500508	4.03E-46	4.38E-45
FOXP4-AS1	0.140308437	0.983484393	2.809300394	1.68E-34	5.34E-34
LINC01150	0.092735802	0.651743887	2.813106823	2.09E-30	5.46E-30
AC007009.1	0.179488822	1.265764927	2.818043592	3.84E-35	1.27E-34
LINC01532	0.199348365	1.434485152	2.847169357	4.59E-23	9.09E-23
LINC01614	0.202169353	1.4616175	2.853929591	4.62E-15	7.11E-15
LINC01765	0.073583134	0.537747959	2.869483125	2.03E-14	3.10E-14
AL031058.1	0.294726002	2.1651612	2.877028188	3.92E-46	4.37E-45
AC020916.2	0.092437652	0.687063216	2.893890327	5.73E-32	1.61E-31
AL139289.1	0.30496449	2.514030161	3.043288789	1.34E-47	2.83E-46
AL645924.1	0.06126474	0.519780163	3.084772683	6.69E-25	1.37E-24
AL121899.1	0.148503269	1.265869735	3.091562352	1.56E-39	6.76E-39
LINC02544	0.067118499	0.578519581	3.107583429	5.35E-20	9.38E-20
MIR924HG	0.09707032	0.842938369	3.118324995	8.65E-37	3.07E-36
AC007389.5	0.140397556	1.229595252	3.130593774	1.67E-39	7.23E-39
NRAD1	0.160347898	1.409192431	3.135591285	2.52E-32	7.17E-32
AC104667.2	0.148385697	1.337518171	3.17213455	2.10E-43	1.25E-42
BMPR1B-DT	0.249324664	2.27809371	3.191729581	3.61E-37	1.32E-36
PPP1R14B-AS1	0.207722252	1.931800304	3.217218291	6.73E-45	4.80E-44
AL023803.1	0.142150187	1.32491168	3.220408288	2.48E-38	9.77E-38
AC079145.1	0.151768453	1.430471327	3.236546732	2.97E-45	2.42E-44
AC138207.5	0.157931255	1.526051938	3.272435448	2.43E-46	3.05E-45
HOXB-AS2	0.069075205	0.672577463	3.283460593	3.23E-29	7.87E-29
MEIS1-AS3	0.091024582	0.89149991	3.291906532	2.79E-37	1.03E-36
AC107308.1	0.058270669	0.570820479	3.292195324	1.08E-23	2.17E-23
AC096536.2	0.143526169	1.422934668	3.309483717	7.11E-46	7.19E-45
AL645608.6	0.051604544	0.513539832	3.314906182	6.21E-22	1.17E-21
UNC5B-AS1	0.36505829	3.680987277	3.333894017	1.50E-46	1.95E-45
LINC01607	0.067609394	0.702210618	3.376608192	5.52E-37	1.98E-36
LINC01063	0.145219519	1.547070556	3.413231708	1.83E-45	1.59E-44
LINC01857	0.056651142	0.611416936	3.431979566	1.00E-33	3.04E-33
AC073257.2	0.060733068	0.6609802	3.444052896	7.97E-34	2.42E-33
AL035409.1	0.080653237	0.889336211	3.462924582	5.07E-34	1.55E-33
AC022509.3	0.239999027	2.661407734	3.471089092	9.29E-47	1.31E-45
AC073569.2	0.121605108	1.381457286	3.505915226	1.84E-46	2.35E-45
LINC00853	0.100620929	1.146720048	3.510510909	7.64E-44	4.98E-43
LINC02830	0.073733235	0.894312394	3.600391909	1.95E-15	3.02E-15
EXOSC10-AS1	0.117756792	1.438900811	3.611084961	4.35E-47	6.85E-46
AL354863.1	0.093065401	1.189373035	3.675812549	1.51E-25	3.20E-25
PICSAR	0.042352899	0.565817669	3.739804598	1.65E-21	3.07E-21
LINC01952	0.046586813	0.626654131	3.749675861	9.88E-38	3.72E-37
AC010503.5	0.279931036	3.798018163	3.762103453	2.27E-47	4.52E-46
AL691482.4	0.125149614	1.786290091	3.835240644	4.55E-44	3.05E-43
LINC01186	0.101232571	1.479282976	3.869152603	2.96E-45	2.42E-44
LINC02004	0.059867298	0.945170896	3.980735138	2.38E-40	1.09E-39
AC022146.2	0.047958198	0.76858197	4.002349784	9.92E-40	4.37E-39
LINC00239	0.061522334	0.993416158	4.013216071	1.01E-43	6.39E-43
AC099850.4	0.174868487	2.827668053	4.015270535	1.87E-48	1.23E-46
AC020922.3	0.044700162	0.770290251	4.107050211	8.59E-43	4.89E-42
AL096828.3	0.047318488	0.853385805	4.172722242	4.37E-45	3.40E-44
ANKRD44-AS1	0.069222667	1.26036607	4.186454481	1.17E-37	4.40E-37
LINC01215	0.050997197	0.936298173	4.198478186	2.94E-40	1.34E-39
AC096677.1	0.095764729	1.761332628	4.201029184	2.75E-48	1.23E-46
RHPN1-AS1	0.1057847	1.983674667	4.228972549	5.02E-48	1.59E-46
AC005083.1	0.131547595	2.477824869	4.235417449	1.18E-47	2.57E-46
AC011472.2	0.04716267	0.904886896	4.262020181	3.80E-45	3.03E-44
AC096637.3	0.028980465	0.565389458	4.286092318	3.07E-42	1.61E-41
LINC01143	0.031941549	0.625070322	4.290512319	4.96E-34	1.52E-33
FIGNL2-DT	0.053404631	1.059722995	4.310578529	2.76E-34	8.71E-34
KCNMB2-AS1	0.091410122	1.891054108	4.3706929	1.49E-35	5.07E-35
AL390719.2	0.118464858	2.491094659	4.394248781	1.42E-46	1.89E-45
AP001628.1	0.044927239	0.9860619	4.456015903	1.26E-41	6.40E-41
KRT7-AS	0.093100766	2.167091448	4.540823184	7.83E-48	1.92E-46
AC006206.2	0.063509384	1.556141907	4.614860044	3.03E-41	1.50E-40
AL355075.4	0.070710695	1.735046328	4.616901929	6.71E-45	4.80E-44
AL590369.1	0.061485104	1.526709291	4.634044628	7.75E-46	7.73E-45
LINC02814	0.049929449	1.240385718	4.634754025	5.37E-38	2.06E-37
BBOX1-AS1	0.073736527	1.888919198	4.679037713	1.41E-40	6.61E-40
AL592494.2	0.031391958	0.812231984	4.69342494	8.83E-40	3.94E-39
LINC02820	0.039953885	1.049407121	4.715094864	2.87E-25	6.00E-25
LHX1-DT	0.05418332	1.427425985	4.719423348	1.28E-31	3.52E-31
SUCLA2-AS1	0.052133094	1.376991695	4.723176578	2.12E-48	1.23E-46
LINC00491	0.030775274	0.85344299	4.793451194	1.63E-31	4.46E-31
AC103769.1	0.035686273	1.016316553	4.831836785	1.51E-45	1.40E-44
AC114803.1	0.021871925	0.66780307	4.932270627	2.10E-35	7.05E-35
KIAA1671-AS1	0.05602454	1.793847208	5.000854296	3.44E-47	5.83E-46
AC011465.1	0.029903445	0.993814815	5.054593467	1.59E-45	1.44E-44
AL139288.1	0.068582162	2.307094598	5.072099971	1.65E-48	1.23E-46
AC005884.2	0.053082338	1.900832559	5.16225572	4.91E-48	1.59E-46
MIR200CHG	0.105811609	3.821769425	5.174670914	8.23E-48	1.92E-46
LINC02014	0.049299934	1.786696057	5.17956471	6.00E-48	1.69E-46
LINC01231	0.015015495	0.558914955	5.218104794	1.46E-36	5.13E-36
LINC01224	0.050882828	2.082430449	5.354945657	1.81E-47	3.73E-46
AC021146.12	0.035301113	1.473682018	5.383567802	2.69E-45	2.25E-44
AC083906.3	0.01429315	0.622471538	5.444612091	1.04E-33	3.13E-33
AL354993.2	0.012147975	0.543681998	5.483975257	4.66E-35	1.53E-34
AL513008.1	0.023931901	1.078437775	5.493864118	3.45E-43	2.00E-42
AC069120.1	0.025153708	1.140703563	5.503009053	1.26E-41	6.40E-41
AL356311.1	0.016296447	0.739948831	5.504796181	2.49E-38	9.77E-38
LINC02428	0.011293195	0.518583689	5.521051164	1.67E-25	3.53E-25
AC022509.2	0.079461399	4.00478488	5.655326742	2.25E-48	1.23E-46
AC079210.1	0.019382317	1.003999495	5.694873721	4.88E-42	2.52E-41
AL122058.1	0.011148677	0.59691348	5.742577449	3.44E-38	1.34E-37
AP000251.1	0.041979933	2.324826074	5.791279124	1.54E-48	1.23E-46
AC105219.1	0.021353649	1.19925371	5.811510439	3.12E-46	3.71E-45
LINC01705	0.01031046	0.663423541	6.0077496	1.98E-36	6.93E-36
AC243773.1	0.009382656	0.643505807	6.099812929	6.55E-23	1.28E-22
LINC02257	0.014021147	1.04503879	6.21980827	7.43E-37	2.65E-36
AC022509.1	0.03566434	2.679732173	6.23146274	7.98E-48	1.92E-46
TLR8-AS1	0.00946378	0.787656764	6.379006774	3.15E-43	1.84E-42
LINC02100	0.012611633	1.065169311	6.400183857	1.51E-43	9.21E-43
AL358075.2	0.006891048	0.588188868	6.415412178	3.16E-41	1.55E-40
AP003392.3	0.009369044	0.802761705	6.420926144	6.50E-48	1.76E-46
LINC02065	0.005863427	0.517169951	6.462750451	3.46E-34	1.08E-33
AC004888.1	0.035936615	3.407717955	6.56720761	1.79E-45	1.57E-44
AF127577.3	0.008816699	0.950172405	6.751806914	2.62E-37	9.72E-37
AC106900.1	0.012894115	1.411276032	6.774143639	5.40E-39	2.29E-38
LINC02159	0.011523466	1.34220724	6.86388889	2.34E-47	4.52E-46
AC120349.1	0.004996604	0.743308844	7.216870218	1.46E-45	1.37E-44
AC244035.1	0.003524412	0.57932371	7.360843392	5.60E-42	2.87E-41
AC007849.1	0.005154059	1.786158608	8.436935402	3.82E-48	1.52E-46
AL031848.1	0	0.873213126	Inf	1.37E-44	9.50E-44
AC107057.1	0	1.35315651	Inf	1.47E-32	4.22E-32
AC008649.2	0	0.665848871	Inf	4.04E-41	1.96E-40
AC113346.1	0	0.550576164	Inf	2.78E-29	6.81E-29
AC007991.2	0	0.858570949	Inf	4.07E-29	9.87E-29
LINC02683	0	0.753164156	Inf	6.11E-46	6.28E-45
