# Supplementary material for: An Immune-Related lncRNA Pairing Model for Predicting the Prognosis and Immune-Infiltrating Cell Condition in Human Ovarian Cancer
Source: Biomed Res Int. 2022 Aug 16;2022:3168408. doi: 10.1155/2022/3168408 (PMC9400430; doi:10.1155/2022/3168408)
Supplement: Supplementary 3 — Supplementary material 3: The details of 11984 DEirlncRNA pairs in each patient. [file 3168408.f3.txt]

gene	HR	HR.95L	HR.95H	pvalue
LINC01224|AC020916.2	0.555665654564701	0.35893956255834	0.860212559078473	0.00840671342525121
LINC01224|AC104695.4	0.595770822986308	0.411184531696837	0.863220394155	0.00619281454007235
AC006042.1|NR4A1AS	0.66397723949122	0.501203788681453	0.879613810825719	0.00431846964889683
AC006042.1|LINC02683	1.48690839102576	1.10838497157573	1.99470095679815	0.00813399992830742
AL023803.1|HOXB-AS2	0.626655948081881	0.465184885560716	0.844175486899274	0.00211051114868205
AL023803.1|NR4A1AS	0.636155304658386	0.475629738060536	0.850858428859416	0.00229978297512095
AL023803.1|AC007785.1	0.619344875941337	0.441345642264079	0.86913303003742	0.00558357043046361
USP30-AS1|AP001628.1	0.637790410762242	0.482677627599183	0.842750077486619	0.00155996064786918
USP30-AS1|AC073569.2	0.627288684143511	0.45383463164444	0.867036285504937	0.00474417284114439
USP30-AS1|AC020916.2	0.681301905534725	0.516404099626674	0.898854766685263	0.00664450169612891
USP30-AS1|AL513008.1	0.662552902456739	0.500726069130462	0.876679637064144	0.0039628112464558
USP30-AS1|AC006206.2	0.674914438498597	0.501167140470956	0.908897376763021	0.00962629916678907
USP30-AS1|AC073046.1	0.5589755538423	0.408810956908796	0.764298667912202	0.000268512870265157
USP30-AS1|AC097639.1	0.685066589332348	0.519041686453142	0.904197570384984	0.00755869140608385
USP30-AS1|ACTA2-AS1	0.669562335962109	0.501373108049409	0.894171854336584	0.00657077860687187
USP30-AS1|AC008649.2	0.597180726268355	0.451598239041564	0.789694885842051	0.000299093377272125
USP30-AS1|AC011465.1	0.640305019259502	0.48444370107106	0.84631200030563	0.00173361538956479
USP30-AS1|AC106900.1	0.640044560264218	0.482779837444112	0.848538002938534	0.00192500674558289
USP30-AS1|AC096536.2	0.652275351628749	0.474596465891408	0.896473456757172	0.00845003985146461
AC007389.5|AC005884.2	0.612738948458876	0.440848246439738	0.851651383419557	0.0035467663693783
AC007389.5|AC073046.1	0.574768714517012	0.429921160708049	0.768417806286765	0.000185449295821019
AC007389.5|LINC00491	0.691557593490988	0.523029301017349	0.914388360622997	0.00965344858969321
AC007389.5|AC008649.2	0.676362198296147	0.507673674117621	0.901102118558953	0.00755352777533283
AC007389.5|EXOSC10-AS1	0.677360548207017	0.506075791128407	0.906617783957374	0.00881672208702105
AC007389.5|PICSAR	0.593463438146135	0.431409249895055	0.816391518035155	0.00134276268550226
AC007389.5|AC104695.4	0.655483815670482	0.493735185753621	0.870221618801823	0.00348449601266807
DLG3-AS1|ACTA2-AS1	0.623304265077528	0.4710253343037	0.824813823311979	0.000941223588744542
AL133353.1|LINC01150	0.648917890724825	0.490787760569045	0.857997005496871	0.00240746854932883
AL133353.1|NR4A1AS	0.664027570252609	0.501023797687312	0.880063214743281	0.00438602188035481
AL133353.1|LINC02544	0.667320764647306	0.504608620991866	0.882499791727979	0.00456068734370386
AL133353.1|AC007848.1	0.6855043530496	0.517924683441029	0.907306087301892	0.0082884038503823
AC026689.1|LINC00239	1.47212919422577	1.11149935794734	1.94976663638748	0.0069907101767827
AC026689.1|LINC01231	1.76215349034358	1.21648295183691	2.55259222403501	0.00273170501469915
AC007009.1|NR4A1AS	0.616123299622718	0.463046385293136	0.819805385366891	0.000889300955467897
AC007009.1|AC007848.1	0.582905909646598	0.42812577471317	0.793643642989188	0.000608484496806853
AP001628.1|BMPR1B-DT	1.71907032710336	1.26320406720758	2.33945002731029	0.000568590106234582
AC005884.2|AL391069.2	1.56242172107079	1.17944248563244	2.06975894476518	0.00186881231610087
AC005884.2|AL163051.1	1.79679768165371	1.23302422539221	2.61834426470349	0.00228607859211537
AC005884.2|AL031058.1	1.54016212047736	1.1547906886424	2.05413793225336	0.00328739803006299
AC005884.2|ATP2A1-AS1	1.48123556246927	1.11991158192891	1.95913572725504	0.00589157685450256
AC005884.2|BMPR1B-DT	1.611558904397	1.213834110817	2.13960217396856	0.000966611415023787
AC113139.1|LINC00491	0.656519312086169	0.493678836285294	0.873072887598963	0.00381323889108296
AC113139.1|AC106900.1	0.639831207464127	0.480566233618676	0.851878358082571	0.00223069788938299
AL391069.2|NR4A1AS	0.592253652981439	0.426989895416088	0.821481710071968	0.00170114154598502
AL391069.2|AC104695.4	0.580474590582428	0.40019746103837	0.841961239428081	0.00414947443693365
AL163051.1|LINC01150	0.644650350584384	0.475615051064571	0.873761403425706	0.00465883144831397
AL163051.1|AL513008.1	0.688186172023579	0.521002032972427	0.909017964214992	0.00849462737375494
AL163051.1|AC099329.2	0.628055550261184	0.459568484018711	0.858313369891174	0.00351484008589498
AL163051.1|LINC00491	0.684628860081596	0.517870211355601	0.905085223631017	0.00781048483118782
AL163051.1|AC106900.1	0.632437864147999	0.475823327047609	0.840601183825658	0.00159930371098745
AL163051.1|HOXB-AS2	0.671921811807637	0.500719452654775	0.90166043837353	0.00805296040770594
AL163051.1|AL355075.4	0.679307571546702	0.510339268027005	0.904219615599439	0.00805034587416421
AC104041.1|AC021146.12	1.50851020989291	1.13018492785877	2.01347850007386	0.00525969475306501
AC104041.1|AC061992.2	1.58690205052568	1.14505979707935	2.19923721397416	0.00554506177792991
AP003392.3|NR4A1AS	0.686913813346763	0.520770889505537	0.906061756667323	0.00785545801182428
AP003392.3|AC007848.1	0.608350100275348	0.454489841490031	0.814297286143289	0.000835191052147201
AC073257.2|ACTA2-AS1	0.638716212247803	0.483024353870875	0.84459178200617	0.00166187221121242
AC073257.2|AC106900.1	0.661153219464102	0.486300044135209	0.89887629022343	0.00828488925312771
LINC01532|BMPR1B-DT	1.56531072422051	1.1675469591951	2.09858596612585	0.00273963922133882
LINC01357|AC021146.12	1.48329669198772	1.10695202754341	1.98759207419713	0.00827929108145297
AC138207.5|LINC02014	1.46489815763227	1.10992178714804	1.93340344975876	0.0070058873685981
AC138207.5|BMPR1B-DT	1.54827677614267	1.16576647310058	2.05629603428808	0.00253313182519062
AC073569.2|BMPR1B-DT	1.55364787487104	1.17181580669318	2.05989858244276	0.00220044108131945
AL157395.1|AC099329.2	0.659324412371281	0.498799240571126	0.871510309941516	0.00343297662798824
AL157395.1|NR4A1AS	0.695703437092916	0.528035572365549	0.916611110525392	0.00991360030185569
AL157395.1|AC007848.1	0.661568637835126	0.499068101386587	0.876980639217404	0.00406929163115064
AC243773.1|AL035701.1	1.49173078138561	1.10315603541504	2.01717676620073	0.00938726872807302
AL354993.2|AC069120.1	1.55723102129172	1.15916197960075	2.09200137370661	0.00327627581819361
AC020916.2|AC104667.2	1.53293638431025	1.12867592093167	2.08199175224935	0.00623958974518329
AC020916.2|AC021146.12	1.48764056788191	1.10756864876429	1.99813750748283	0.00832241514863175
AC020916.2|AL592494.2	1.48226319244696	1.12031955602605	1.96114060480792	0.00586254921780952
AC020916.2|MEIS1-AS3	1.60293423542454	1.20951235908243	2.12432567869358	0.00102414760455005
AC020916.2|AC069120.1	1.44891792214478	1.09597734909383	1.91551690995086	0.00923085025013809
AC020916.2|TGFB2-AS1	1.59455074507408	1.1820005617987	2.15109210671366	0.00225345014168634
AC020916.2|HCG14	1.44532119017338	1.09661557328167	1.9049094264756	0.00893149520645124
AC020916.2|LINC00893	1.45584929566886	1.09401291356503	1.93736028653699	0.00998662662776143
LINC01150|AC104667.2	1.76527328382379	1.27721329399076	2.43983505436687	0.000577817196114526
LINC01150|AC021146.12	1.60046101897975	1.17430722402394	2.18126519267796	0.00290973919201519
LINC01150|MEIS1-AS3	1.47326338616721	1.11429863440463	1.94786652159954	0.00653712001794507
LINC01150|LINC00239	1.50596377686803	1.1294202820554	2.0080451301187	0.00528716220988918
AL139288.1|ACTA2-AS1	0.487231317772671	0.29885767568671	0.794339166538095	0.00393606468098936
AL139288.1|BMPR1B-DT	1.53258974770578	1.16030843043557	2.02431635689412	0.00263662106085114
AL139288.1|AC145098.1	0.387864852184263	0.230783188252784	0.651863529136878	0.000349670651164518
AL513008.1|AC021146.12	1.54782550535525	1.1695176605458	2.04850587199354	0.00225009327002349
TLR8-AS1|AC097639.1	0.642911434266846	0.472938695129676	0.873971862669684	0.00480457998304903
TLR8-AS1|AC099329.2	0.669271536822914	0.507219587761783	0.883097579054211	0.00452793014472416
TLR8-AS1|ACTA2-AS1	0.673357609535017	0.511155321848083	0.887030714420434	0.00491633113531001
TLR8-AS1|NR4A1AS	0.652664810212008	0.493941211658505	0.862392820106654	0.00268841130437778
TLR8-AS1|AC083841.1	0.680196690950465	0.511330560525782	0.904830600979958	0.00812475449845885
TLR8-AS1|LINC02544	0.636587465610555	0.483454517092657	0.838224873374804	0.00129570049662482
U62317.1|AC073046.1	0.613708280326069	0.426923455748622	0.882214008786039	0.00836989799283898
U62317.1|HOXB-AS2	0.604058469172255	0.45709552256747	0.798272168865686	0.000394128531705732
AC104667.2|AC099329.2	0.615080999364012	0.452262851961048	0.836514947310366	0.00194960309417869
AC104667.2|AC106900.1	0.645838936097475	0.48862940783687	0.85362838316676	0.00212668531585424
AC104667.2|NR4A1AS	0.576664105023093	0.426251098023132	0.780153978639224	0.000357048514509215
AL691482.4|ACTA2-AS1	0.566850285262802	0.381547901142516	0.842146542912054	0.00494521423300402
AL691482.4|BMPR1B-DT	1.46325663543688	1.10872627663684	1.93115291507732	0.00716520759131134
AC021146.12|AC005537.2	0.641484189060209	0.459773591420603	0.895010005996168	0.0089825392169761
AC021146.12|AC004923.4	0.64056562532692	0.480108638778516	0.854648900703824	0.00246505393659612
AC021146.12|LINC00491	0.641659269335524	0.476490534624993	0.86408142031244	0.00347729119558636
AC021146.12|AC011465.1	0.661056878416347	0.498505479087487	0.876612624803011	0.00404655846176117
AC021146.12|AC106900.1	0.677930842202934	0.513448598370114	0.895104647804859	0.006115435063418
AC021146.12|HOXB-AS2	0.647241912805169	0.476295913586574	0.879541649931768	0.0054314907812292
AC021146.12|NR4A1AS	0.595059789053894	0.445362727380528	0.795073612539463	0.000446354924524597
AC021146.12|AC011446.1	0.672158304686719	0.504184668478934	0.896093861644667	0.00677402842839427
AC021146.12|AL356311.1	0.625145704083322	0.461820952870056	0.846230879965715	0.0023606353403917
AC021146.12|AC244035.1	0.601428020805508	0.427898411551252	0.84533070103885	0.00341834789425155
AC021146.12|AC007848.1	0.528238192733634	0.367592024154475	0.759090431584652	0.000560668544778133
AL844908.1|LINC02014	1.84700866710326	1.23125247896517	2.77070793735316	0.00302301428860789
AL844908.1|AC007848.1	0.689666636940947	0.522939871142882	0.909550210944763	0.00850338126667561
AC006206.2|BMPR1B-DT	1.49313214446162	1.12123308502246	1.98838549326243	0.00608945927407289
AC006206.2|LINC02814	1.49574854589175	1.11975437685365	1.99799505925904	0.00641677456926353
LINC02014|KRT7-AS	0.642394933124874	0.476689194426134	0.865702967320894	0.00364460910675844
LINC02014|LINC02820	0.659593672223736	0.490603382078355	0.886793341282161	0.00585979843532388
AL031848.1|AC120349.1	1.44909978887084	1.09782203222771	1.91277833424823	0.00882231617800339
AL031848.1|AL592494.2	1.53277512223907	1.15557334368335	2.03310295118644	0.00304434951464325
AL031848.1|AC124319.1	1.47848838362543	1.10619101754724	1.97608538294066	0.00824619843242082
AL031848.1|FOXP4-AS1	1.5344284423612	1.16531740604588	2.02045436935172	0.00229055837223498
AC120349.1|AC106900.1	0.664495445797991	0.491390434316713	0.898581182395745	0.00794325021155475
AC120349.1|AC007848.1	0.668106800495617	0.50100742247338	0.890938291223036	0.00602664994259378
AC022509.3|AC073046.1	0.619669065022817	0.431073180521634	0.890776247507657	0.00974856795108372
AC022509.3|BMPR1B-DT	1.47418531014302	1.11262379991719	1.95324091467684	0.00686502683837108
NRAD1|TYMSOS	1.5027011261728	1.13809174112254	1.98412007838115	0.00407595047852987
AC004923.4|AC007848.1	0.667877684183067	0.49211890776354	0.90640817492033	0.00957993363942276
AC061992.2|AP000759.1	0.663433030657764	0.494514357902438	0.890051783399544	0.00620313726442724
AL031058.1|KRT7-AS	0.636509781030999	0.482018986602511	0.840516063908135	0.00144857233475597
MIR200CHG|ACTA2-AS1	0.20159253818747	0.0808965809859236	0.502364265060077	0.000586651443707594
MIR200CHG|KRT7-AS	0.514884806267542	0.343533249975727	0.771705107857524	0.00130368023467627
AC073046.1|AL592494.2	1.72107622716306	1.19989879541386	2.46862768012379	0.0031760311009065
AC073046.1|BMPR1B-DT	1.51485836696086	1.14459981266948	2.00488926046504	0.00367920267061489
AC073046.1|LINC02100	1.479122807067	1.09978209101205	1.98930706024906	0.00962461599815218
RHPN1-AS1|BMPR1B-DT	1.47063943586893	1.1133016361628	1.9426723900158	0.00661423671980603
AP001266.2|AC007848.1	0.639147087652988	0.48000716945202	0.851047704395028	0.00218413387511009
AL592494.2|LINC00491	0.684634993262175	0.517751001314083	0.90530983582735	0.00786492304206832
AL592494.2|AC008649.2	0.677097470386423	0.513430215424866	0.892937288516054	0.00574357894880394
AL592494.2|AC106900.1	0.650907466050524	0.481928272704705	0.879136073471078	0.00511118555776506
AL592494.2|HOXB-AS2	0.659684444392257	0.500240050795745	0.869949468222031	0.00320964167905309
AL592494.2|MAGI2-AS3	0.638858658894472	0.480226886667869	0.849890744094716	0.00209209187037079
AL592494.2|AC107308.1	0.689347738444062	0.521388635471692	0.911412854382675	0.00902750746413146
AL592494.2|AL355075.4	0.60635014612087	0.43337780179944	0.848360248665777	0.003503995429544
AL592494.2|AL035409.1	0.68512063761784	0.514341520688319	0.91260430902353	0.00973377462217047
AL592494.2|AC007848.1	0.688161944315548	0.519969838195368	0.910758330228806	0.00895665354888814
TYMSOS|LINC00491	0.666581101405036	0.492146339200039	0.902841958496713	0.00878634686724269
LINC01607|AC007848.1	0.668850612235812	0.501244034366768	0.892501677458128	0.00628233039265509
ATP2A1-AS1|LINC00491	0.612039394813186	0.448578628234325	0.835064796282748	0.00195523652528831
AC099329.2|AC092112.1	1.49913792428128	1.13545069881585	1.97931492610132	0.00429012728917825
ACTA2-AS1|LINC00239	1.59762987999768	1.20278271266663	2.12209670672982	0.00121760036393444
MEIS1-AS3|NR4A1AS	0.683774447481752	0.517575519707095	0.903341594079968	0.00746322969865917
MEIS1-AS3|AC244035.1	0.675432540869987	0.50370976139372	0.905698384728136	0.00874836004262469
LINC00239|LINC00491	0.654653794726859	0.496649264588504	0.862926055685127	0.00264672629905901
LINC00239|AC106900.1	0.656457609395871	0.494213232102208	0.871964902883498	0.00366263353012687
LINC00239|NR4A1AS	0.624593579749369	0.472100148387466	0.826344031444681	0.000982196903521385
LINC00491|HMGA1P4	1.52085362706224	1.14323399669888	2.0232041398587	0.00398671580891246
LINC00491|HCG14	1.43748057108447	1.09175198954469	1.89269212424984	0.00972759723480588
LINC00491|AF127577.3	1.44669006078526	1.09790668725068	1.90627505623071	0.00870133471732248
LINC00491|FOXP4-AS1	1.4824689716366	1.12448662003156	1.95441565307694	0.00523857887074621
BMPR1B-DT|KRT7-AS	0.655935580537977	0.496985429476957	0.86572253490108	0.00289788534145554
BMPR1B-DT|LINC02820	0.616865436526169	0.447286718494528	0.850736118571506	0.00322326212672435
BMPR1B-DT|AC022509.1	0.644230834844199	0.481989507359563	0.861083824910818	0.00297491276451444
BMPR1B-DT|AC124319.1	0.664622312010452	0.496439098053959	0.889782491656422	0.00606117672222327
BMPR1B-DT|AC106900.1	0.655328842012396	0.488631102441237	0.878895938117149	0.00477371017426895
BMPR1B-DT|HOXB-AS2	0.593081915862186	0.426610622657058	0.824513362400545	0.00188424730237649
BMPR1B-DT|AL139289.1	0.663524396183893	0.499247330183055	0.8818567425684	0.0047101359567636
BMPR1B-DT|NR4A1AS	0.580050264084508	0.413447828908624	0.813786614269217	0.00161728961847005
BMPR1B-DT|AL356311.1	0.625178921887094	0.446663741494074	0.875040098541545	0.00617993019631688
BMPR1B-DT|AC096677.1	0.619812712459826	0.469171079739756	0.818822419190674	0.000760061652507068
BMPR1B-DT|UNC5B-AS1	0.527846980372335	0.371051902414079	0.75089881732303	0.000380821623949342
BMPR1B-DT|LINC01614	0.63007129770564	0.473255208461686	0.838849384210441	0.0015595342535864
BMPR1B-DT|EXOSC10-AS1	0.661356647695407	0.498293136223362	0.877781738608663	0.00420390959081406
BMPR1B-DT|AP000704.2	0.676126836890907	0.505499895221353	0.904347367597223	0.00835124731738807
BMPR1B-DT|AC096536.2	0.663684931602642	0.497095612862687	0.886102546549886	0.00543630118552191
BMPR1B-DT|AC105219.1	0.640155222777036	0.478049210362841	0.857231222989948	0.00275369705603012
BMPR1B-DT|AP000759.1	0.63958936127466	0.484112668147621	0.844998650047697	0.00165975152293597
BMPR1B-DT|AC007848.1	0.500002750136865	0.33837906703692	0.738824515161724	0.000502480129498185
AC008649.2|LINC01857	1.50583289466795	1.12872146511604	2.00893911983053	0.00538159547415223
AC069120.1|AC011465.1	0.663406255898693	0.503158268343187	0.874690704804914	0.0036251333741164
AC069120.1|LINC02820	0.686549402175656	0.520277467645484	0.905959052504899	0.00786127619788057
AC069120.1|AC106900.1	0.658011390389066	0.492907136693449	0.878418991427653	0.00451970352843504
AC069120.1|HOXB-AS2	0.677855024574135	0.511364801570324	0.898551157469942	0.0068544052687661
AC069120.1|AC083841.1	0.671809372662489	0.497355637825744	0.907454945459564	0.00951425120124117
AC069120.1|AC083906.3	0.599219852894405	0.44798897019806	0.801502840447269	0.000558568906080091
AC069120.1|AC007848.1	0.616207759897343	0.45474890010568	0.834992681168573	0.00178878856347757
KRT7-AS|PPP1R14B-AS1	1.48192809951674	1.11471253181652	1.97011411413717	0.00678018600474794
AC011465.1|AC103769.1	1.5964605512868	1.20538810727584	2.11441134720912	0.00110256601288784
AL035701.1|AC106900.1	0.583715037509179	0.436243945037519	0.781038336211263	0.000290923499027787
AL035701.1|NR4A1AS	0.623204699470595	0.471060060904309	0.824489549584486	0.000928275877365759
AC114803.1|HOXB-AS2	0.68970659585383	0.520238864961618	0.914378414229731	0.0098191958661204
AC114803.1|NR4A1AS	0.657354144263444	0.496808054574776	0.869781532326758	0.00331969120934866
LINC02100|AC106900.1	0.684827748251633	0.51733255921095	0.906552345150509	0.00815659049881177
LINC02820|PPP1R14B-AS1	1.47680111213856	1.10253209764129	1.97812066376979	0.00893487895487097
TGFB2-AS1|NR4A1AS	0.678066027447667	0.504714197921622	0.910958200644989	0.00990760935788833
TGFB2-AS1|AC007785.1	0.586933625259796	0.422068289200919	0.816197495227168	0.00153935289332627
TGFB2-AS1|AC007848.1	0.631814563126908	0.451794183268286	0.883565253743423	0.00728738443509226
AC004540.2|KCNMB2-AS1	0.665933280047274	0.501713866848922	0.883904477784863	0.00489058835350177
AC004540.2|AC007848.1	0.607877013199032	0.440267018872953	0.839296261895116	0.00249148755438223
PPP1R14B-AS1|AP000759.1	0.617383764711959	0.458603861970261	0.83113716332949	0.001476272754316
HAGLROS|UNC5B-AS1	0.689366624188053	0.521449361618422	0.911356648456664	0.00901060851777591
AC106900.1|SUCLA2-AS1	1.46141305273496	1.10701862251693	1.92926123125941	0.0074184376434372
AC106900.1|AC103769.1	1.55440682666894	1.16225615424048	2.07887097347654	0.00294292629085085
LINC01857|HOXB-AS2	0.681135838088372	0.512923837756429	0.904512513900087	0.00796703953330524
LINC01857|NR4A1AS	0.670026991466321	0.50483038644114	0.889281194934078	0.00556514345504004
LINC01063|AC007848.1	0.59971904648646	0.409380466802017	0.878554215173553	0.00867490351151659
HOXB-AS2|AC007991.2	1.53434056729776	1.16099530991039	2.02774374397543	0.00261851039925947
HOXB-AS2|HCG14	1.57723941723494	1.19522190521927	2.08135758591475	0.00128093435689682
HOXB-AS2|AC105219.1	1.53432227328814	1.14300565061346	2.05960909908415	0.00437564215359518
HOXB-AS2|AL121899.1	1.60639500224869	1.18556461023091	2.17660419430617	0.00222650235133768
HOXB-AS2|LINC01952	1.56685138207435	1.18072199474699	2.07925596747638	0.00186622923721929
AC010503.5|NR4A1AS	0.301873389594625	0.12342041258698	0.738350662060268	0.00867307159658311
LINC02004|AC007848.1	0.627472117145186	0.468988880081717	0.839510859460164	0.00170268522198312
HMGA1P4|NR4A1AS	0.59012922510259	0.429817272844523	0.81023384661918	0.00110975953784743
HMGA1P4|MAGI2-AS3	0.646083875096738	0.480210134499446	0.869253569783831	0.00390711826991674
AC007991.2|NR4A1AS	0.654700316808673	0.491525415028449	0.872045456295619	0.00377875976244554
AC007991.2|MEG3	0.627915592552293	0.457271178093583	0.86224107326005	0.00402730056361918
NR4A1AS|AC004264.1	1.45342288891149	1.1005291004647	1.91947499899805	0.00841381284065234
NR4A1AS|LINC02159	1.55732065549274	1.17419806724042	2.06545019250808	0.00210812170135113
NR4A1AS|AC105219.1	1.50713672160177	1.12587528254226	2.01750685250989	0.00583841803952177
NR4A1AS|LINC00893	1.78919728938283	1.34647172054106	2.37749288863527	6.046421984915e-05
AL356311.1|AC103769.1	1.56116142979907	1.1745316519057	2.07506115815426	0.00215509269287606
AC079145.1|AC007848.1	0.507702601273788	0.337854623828356	0.762937409052968	0.00110598266464367
LINC02544|LINC00893	1.5836014572126	1.15367467675697	2.17374414625741	0.00444790189808602
LINC02544|AC103769.1	1.55711498378407	1.13919881939465	2.12834408835963	0.00548085321340734
LINC01231|AC007848.1	0.648252780340026	0.490745830652439	0.856312251618893	0.00227167122110824
AL121899.1|AC007785.1	0.651120086383713	0.470391255925791	0.901286666262386	0.00969582552815923
FOXP4-AS1|AC007848.1	0.630880547601906	0.46917897640165	0.848312233414646	0.00229789924813589
LINC00893|AC007848.1	0.596523456548239	0.43805414494494	0.81232020817195	0.00104040969130977
AL096828.3|AC007848.1	0.62958990752684	0.466744452867922	0.849251553444434	0.00244526185212346
LINC01952|AC007848.1	0.676137484768565	0.512700585260751	0.891674227515571	0.00556978218503757
