# Supplementary material for: An Immune-Related lncRNA Pairing Model for Predicting the Prognosis and Immune-Infiltrating Cell Condition in Human Ovarian Cancer
Source: Biomed Res Int. 2022 Aug 16;2022:3168408. doi: 10.1155/2022/3168408 (PMC9400430; doi:10.1155/2022/3168408)
Supplement: Supplementary 4 — Supplementary material 4: 227 DEirlncRNA pairs related to overall survival time by univariate Cox analysis. [file 3168408.f4.txt]

id	futime	fustat	USP30-AS1|AC008649.2	AC007389.5|AC073046.1	AC005884.2|AL163051.1	U62317.1|HOXB-AS2	BMPR1B-DT|UNC5B-AS1	AL035701.1|AC106900.1	NR4A1AS|LINC00893	riskScore	risk
TCGA-25-1317	0.167123288	1	0	0	1	0	0	0	1	4.122545204	high
TCGA-10-0928	1.542465753	1	0	0	1	0	0	0	1	4.122545204	high
TCGA-25-1626	1.419178082	1	0	0	1	0	0	0	1	4.122545204	high
TCGA-30-1862	0.509589041	1	0	0	1	0	0	0	1	4.122545204	high
TCGA-25-2042	1.084931507	1	0	0	1	0	0	0	1	4.122545204	high
TCGA-24-0970	0.969863014	1	0	0	1	0	0	0	1	4.122545204	high
TCGA-61-2102	0.539726027	1	0	0	1	0	0	0	1	4.122545204	high
TCGA-24-1422	0.063013699	1	0	0	1	0	0	0	1	4.122545204	high
TCGA-25-1312	0.084931507	1	0	0	1	0	0	0	1	4.122545204	high
TCGA-VG-A8LO	0.065753425	1	0	0	1	0	0	0	1	4.122545204	high
TCGA-29-1695	3.367123288	1	1	0	1	0	0	0	1	2.840023795	high
TCGA-25-1870	1.246575342	1	1	0	1	0	0	0	1	2.840023795	high
TCGA-31-1951	1.873972603	0	1	0	1	0	0	0	1	2.840023795	high
TCGA-24-2262	0.030136986	1	1	0	1	0	0	0	1	2.840023795	high
TCGA-24-1850	0.460273973	0	1	0	1	0	0	0	1	2.840023795	high
TCGA-57-1585	0.145205479	1	1	0	1	0	0	0	1	2.840023795	high
TCGA-36-1576	2.506849315	0	1	0	1	0	0	0	1	2.840023795	high
TCGA-24-1562	3.791780822	1	1	0	1	0	0	0	1	2.840023795	high
TCGA-24-2293	1.38630137	1	1	0	1	0	0	0	1	2.840023795	high
TCGA-04-1655	3.780821918	1	0	1	1	0	0	0	1	2.780303679	high
TCGA-04-1347	5.257534247	0	0	1	1	0	0	0	1	2.780303679	high
TCGA-30-1853	3.021917808	1	0	1	1	0	0	0	1	2.780303679	high
TCGA-24-2288	0.068493151	1	0	0	1	0	0	0	0	2.773345509	high
TCGA-24-2261	0.065753425	1	0	0	1	0	0	0	0	2.773345509	high
TCGA-61-2109	1.723287671	1	0	0	1	0	0	0	0	2.773345509	high
TCGA-09-2048	0.378082192	1	0	0	1	0	0	0	0	2.773345509	high
TCGA-25-1321	2.830136986	1	0	0	1	0	0	0	0	2.773345509	high
TCGA-59-2363	0.452054795	0	0	0	1	0	0	0	0	2.773345509	high
TCGA-13-1505	0.350684932	0	0	0	1	0	0	0	0	2.773345509	high
TCGA-WR-A838	0.832876712	1	0	0	1	0	0	0	0	2.773345509	high
TCGA-13-0714	0.517808219	1	0	0	1	0	0	0	0	2.773345509	high
TCGA-24-1558	1.62739726	1	0	0	1	0	0	0	0	2.773345509	high
TCGA-09-0364	2.430136986	1	0	0	1	0	0	0	0	2.773345509	high
TCGA-24-2033	1.539726027	1	0	0	1	0	0	0	0	2.773345509	high
TCGA-25-1635	4.336986301	1	0	0	1	0	0	0	0	2.773345509	high
TCGA-24-1470	0.287671233	0	0	0	1	0	0	0	0	2.773345509	high
TCGA-24-1552	3.449315068	1	0	0	1	0	0	0	0	2.773345509	high
TCGA-24-1427	0.402739726	0	0	0	0	0	0	0	1	2.483942439	high
TCGA-24-2035	2.347945205	1	0	0	1	1	0	0	1	2.44472248	high
TCGA-04-1332	3.416438356	1	0	0	1	1	0	0	1	2.44472248	high
TCGA-24-1474	1.852054795	1	0	0	1	1	0	0	1	2.44472248	high
TCGA-23-1116	0.380821918	0	0	0	1	1	0	0	1	2.44472248	high
TCGA-04-1364	2.805479452	1	0	0	1	1	0	0	1	2.44472248	high
TCGA-24-1424	0.501369863	0	0	0	1	1	0	0	1	2.44472248	high
TCGA-24-2038	3.709589041	1	0	0	1	0	0	1	1	2.401402553	high
TCGA-23-1122	3.257534247	1	0	0	1	0	0	1	1	2.401402553	high
TCGA-13-1408	0.493150685	0	0	0	1	0	0	1	1	2.401402553	high
TCGA-25-1323	1.082191781	1	0	0	1	0	0	1	1	2.401402553	high
TCGA-24-2254	4.756164384	1	0	0	1	0	0	1	1	2.401402553	high
TCGA-13-1477	4.553424658	1	0	0	1	0	0	1	1	2.401402553	high
TCGA-24-1434	1.556164384	1	0	0	1	0	0	1	1	2.401402553	high
TCGA-29-2414	7.180821918	1	0.5	0	1	0.5	0	0	0.5	2.161200445	high
TCGA-23-1114	5.723287671	1	0	0	1	0	1	0	1	1.984564805	high
TCGA-23-1022	4.139726027	1	1	1	1	0	0	0	1	1.915352826	high
TCGA-24-2023	3.736986301	1	1	1	1	0	0	0	1	1.915352826	high
TCGA-36-1580	2.019178082	1	1	1	1	0	0	0	1	1.915352826	high
TCGA-24-1423	0.520547945	0	1	1	1	0	0	0	1	1.915352826	high
TCGA-29-1783	0.602739726	0	1	0	1	0	0	0	0	1.910559339	high
TCGA-31-1953	0.55890411	0	1	0	1	0	0	0	0	1.910559339	high
TCGA-61-1995	0.167123288	0	1	0	1	0	0	0	0	1.910559339	high
TCGA-25-2392	0.084931507	1	1	0	1	0	0	0	0	1.910559339	high
TCGA-13-1511	0.326027397	0	1	0	1	0	0	0	0	1.910559339	high
TCGA-61-1724	1.745205479	1	1	0	1	0	0	0	0	1.910559339	high
TCGA-25-1634	2.989041096	1	1	0	1	0	0	0	0	1.910559339	high
TCGA-13-1411	0.350684932	0	1	0	1	0	0	0	0	1.910559339	high
TCGA-57-1586	1.860273973	0	1	0	1	0	0	0	0	1.910559339	high
TCGA-61-2101	4.624657534	1	1	0	1	0	0	0	0	1.910559339	high
TCGA-13-1487	1.865753425	1	0	1	1	0	0	0	0	1.870384033	high
TCGA-13-0720	3.712328767	1	0	1	1	0	0	0	0	1.870384033	high
TCGA-24-1431	1.597260274	1	0	1	1	0	0	0	0	1.870384033	high
TCGA-24-1844	0.309589041	0	0	1	1	0	0	0	0	1.870384033	high
TCGA-24-0979	3.463013699	1	0	1	1	0	0	0	0	1.870384033	high
TCGA-OY-A56Q	1.578082192	0	0	1	1	0	0	0	0	1.870384033	high
TCGA-30-1714	3.17260274	1	0	1	1	0	0	0	0	1.870384033	high
TCGA-25-1320	3.164383562	1	1	0	0	0	0	0	1	1.711189395	high
TCGA-23-1029	0.734246575	0	1	0	0	0	0	0	1	1.711189395	high
TCGA-23-1027	2.673972603	1	1	0	1	1	0	0	1	1.684170742	high
TCGA-29-1710	2.605479452	1	1	0	1	1	0	0	1	1.684170742	high
TCGA-24-1551	4.326027397	1	1	0	1	1	0	0	1	1.684170742	high
TCGA-59-2350	1.860273973	1	1	0	1	1	0	0	1	1.684170742	high
TCGA-04-1530	9.923287671	1	1	0	1	1	0	0	1	1.684170742	high
TCGA-24-1560	3.673972603	1	1	0	1	1	0	0	1	1.684170742	high
TCGA-25-1623	1.547945205	1	1	0	1	1	0	0	1	1.684170742	high
TCGA-61-2113	1.852054795	1	1	0	1	1	0	0	1	1.684170742	high
TCGA-61-2097	5.052054795	0	1	0	1	1	0	0	1	1.684170742	high
TCGA-25-2391	4.087671233	1	1	0	1	1	0	0	1	1.684170742	high
TCGA-24-1928	0.920547945	1	1	0	1	1	0	0	1	1.684170742	high
TCGA-25-1627	1.079452055	1	1	0	1	1	0	0	1	1.684170742	high
TCGA-61-1998	0.460273973	0	1	0	1	1	0	0	1	1.684170742	high
TCGA-25-1633	5.180821918	1	1	0	1	1	0	0	1	1.684170742	high
TCGA-24-2271	2.635616438	1	0	1	0	0	0	0	1	1.675206447	high
TCGA-24-1105	3.950684932	1	0	0	0	0	0	0	0	1.671013965	high
TCGA-25-1631	0.024657534	1	1	0	1	0	0	1	1	1.654327619	high
TCGA-13-1403	0.906849315	0	0	1	1	1	0	0	1	1.648755943	high
TCGA-23-1111	0.268493151	0	0	1	1	1	0	0	1	1.648755943	high
TCGA-04-1343	0.989041096	1	0	1	1	1	0	0	1	1.648755943	high
TCGA-23-1030	2.42739726	0	0	1	1	1	0	0	1	1.648755943	high
TCGA-36-1571	1.904109589	1	0	0	1	1	0	0	0	1.644629659	high
TCGA-24-1426	0.446575342	0	0	0	1	1	0	0	0	1.644629659	high
TCGA-30-1857	0.021917808	1	0	0	1	1	0	0	0	1.644629659	high
TCGA-57-1994	2.084931507	0	0	0	1	1	0	0	0	1.644629659	high
TCGA-61-1741	2.805479452	1	0	0	1	1	0	0	0	1.644629659	high
TCGA-04-1331	3.660273973	1	0	1	1	0	0	1	1	1.619540362	low
TCGA-24-1923	1.890410959	1	0	1	1	0	0	1	1	1.619540362	low
TCGA-13-1485	1.723287671	1	0	1	1	0	0	1	1	1.619540362	low
TCGA-25-1329	1.252054795	1	0	0	1	0	0	1	0	1.615487194	low
TCGA-13-0883	5.745205479	1	0	0	1	0	0	1	0	1.615487194	low
TCGA-24-2298	4.438356164	1	0	0	1	0	0	1	0	1.615487194	low
TCGA-24-1419	0.654794521	0	0	0	1	0	0	1	0	1.615487194	low
TCGA-25-1328	5.504109589	1	0	0	1	0	0	1	0	1.615487194	low
TCGA-25-2398	3.750684932	1	0	0	1	0	0	1	0	1.615487194	low
TCGA-24-1418	0.665753425	0	0	0	0	1	0	0	1	1.473009905	low
TCGA-24-1550	3.421917808	1	0	0	0	1	0	0	1	1.473009905	low
TCGA-25-1318	2.915068493	1	0	0	0	0	0	1	1	1.446908504	low
TCGA-30-1861	2.898630137	1	0	0	0	0	0	1	1	1.446908504	low
TCGA-61-1736	4.065753425	1	0	0	1	1	0	1	1	1.424062688	low
TCGA-13-0730	1.484931507	1	0	0	1	1	0	1	1	1.424062688	low
TCGA-25-2404	2.419178082	1	0	0	1	1	0	1	1	1.424062688	low
TCGA-36-1569	2.424657534	0	1	0	1	0	1	0	1	1.367167851	low
TCGA-23-1023	3.378082192	0	1	0	1	0	1	0	1	1.367167851	low
TCGA-61-2088	0.397260274	0	0	1	1	0	1	0	1	1.338419	low
TCGA-13-1509	0.347945205	0	0	1	1	0	1	0	1	1.338419	low
TCGA-10-0927	6.821917808	1	0	1	1	0	1	0	1	1.338419	low
TCGA-29-A5NZ	2.980821918	1	0	0	1	0	1	0	0	1.335069385	low
TCGA-25-2393	3.169863014	1	0	0	1	0	1	0	0	1.335069385	low
TCGA-13-1404	0.550684932	0	1	1	1	0	0	0	0	1.288508651	low
TCGA-24-1565	0.854794521	1	1	1	1	0	0	0	0	1.288508651	low
TCGA-23-1021	3.961643836	1	1	1	1	0	0	0	0	1.288508651	low
TCGA-23-2084	4.153424658	1	1	1	1	0	0	0	0	1.288508651	low
TCGA-13-1409	0.569863014	0	1	1	1	0	0	0	0	1.288508651	low
TCGA-13-0797	0.726027397	0	1	1	1	0	0	0	0	1.288508651	low
TCGA-04-1350	5.331506849	1	1	1	1	0	0	0	0	1.288508651	low
TCGA-09-1670	1.498630137	0	1	1	1	0	0	0	0	1.288508651	low
TCGA-13-0804	2.939726027	1	1	1	1	0	0	0	0	1.288508651	low
TCGA-24-2026	2.901369863	1	1	1	1	0	0	0	0	1.288508651	low
TCGA-61-1918	1.312328767	1	1	1	1	0	0	0	0	1.288508651	low
TCGA-24-2289	5.61369863	1	0	0	0	0	1	0	1	1.195752744	low
TCGA-04-1514	4.712328767	1	0	0	0	0	1	0	1	1.195752744	low
TCGA-25-1632	4.928767123	1	0	0	0	0	1	0	1	1.195752744	low
TCGA-61-2003	0.334246575	0	0	0	1	1	1	0	1	1.176872527	low
TCGA-09-1661	3.202739726	1	0	0	1	1	1	0	1	1.176872527	low
TCGA-29-1774	1.443835616	0	0	0	1	0	1	1	1	1.156018613	low
TCGA-13-1507	0.397260274	0	1	1	1	1	0	0	1	1.135828931	low
TCGA-10-0938	1.742465753	1	1	1	1	1	0	0	1	1.135828931	low
TCGA-29-1766	3.284931507	1	1	1	1	1	0	0	1	1.135828931	low
TCGA-10-0933	1.221917808	1	1	1	1	1	0	0	1	1.135828931	low
TCGA-04-1341	0.090410959	0	1	1	1	1	0	0	1	1.135828931	low
TCGA-13-0923	0.534246575	0	1	1	1	1	0	0	1	1.135828931	low
TCGA-29-1768	2.608219178	1	1	1	1	1	0	0	1	1.135828931	low
TCGA-24-1469	0.75890411	0	1	0	1	1	0	0	0	1.132986331	low
TCGA-13-1410	0.391780822	0	1	0	1	1	0	0	0	1.132986331	low
TCGA-29-1697	2.6	1	1	0	1	1	0	0	0	1.132986331	low
TCGA-13-0726	2.6	1	1	0	1	1	0	0	0	1.132986331	low
TCGA-61-2000	1.208219178	0	1	0	1	1	0	0	0	1.132986331	low
TCGA-61-2002	1.498630137	0	1	0	1	1	0	0	0	1.132986331	low
TCGA-31-1956	3.676712329	0	1	0	1	1	0	0	0	1.132986331	low
TCGA-24-1842	0.693150685	0	1	0	1	1	0	0	0	1.132986331	low
TCGA-23-1809	0.043835616	0	1	0	1	1	0	0	0	1.132986331	low
TCGA-09-2056	1.038356164	0	1	0	1	1	0	0	0	1.132986331	low
TCGA-09-1659	0.832876712	1	1	0	1	1	0	0	0	1.132986331	low
TCGA-13-1483	2.452054795	1	1	0	1	1	0	0	0	1.132986331	low
TCGA-13-0893	3.61369863	1	1	0	1	1	0	0	0	1.132986331	low
TCGA-61-1919	3.180821918	1	1	0	1	1	0	0	0	1.132986331	low
TCGA-61-1907	2.608219178	0	1	0	1	1	0	0	0	1.132986331	low
TCGA-23-1026	2.235616438	0	1	0	1	1	0	0	0	1.132986331	low
TCGA-59-2351	9.676712329	0	1	0	1	1	0	0	0	1.132986331	low
TCGA-24-1930	6.75890411	1	1	0	1	1	0	0	0	1.132986331	low
TCGA-24-2267	3.961643836	1	1	0	1	1	0	0	0	1.132986331	low
TCGA-24-1417	0.652054795	0	1	0	1	1	0	0	0	1.132986331	low
TCGA-31-1950	1.564383562	0	1	0	1	1	0	0	0	1.132986331	low
TCGA-61-2104	6.405479452	0	1	0	1	1	0	0	0	1.132986331	low
TCGA-29-2427	5.205479452	0	1	0	1	1	0	0	0	1.132986331	low
TCGA-61-1911	3.542465753	0	1	0	1	1	0	0	0	1.132986331	low
TCGA-30-1891	2.504109589	1	1	0	1	1	0	0	0	1.132986331	low
TCGA-24-1435	3.62739726	1	1	0	1	1	0	0	0	1.132986331	low
TCGA-04-1356	4.106849315	1	1	0	1	1	0	0	0	1.132986331	low
TCGA-29-1785	3.024657534	1	1	0	1	1	0	0	0	1.132986331	low
TCGA-29-1776	0.98630137	0	1	0	1	1	0	0	0	1.132986331	low
TCGA-04-1536	2.424657534	1	1	1	1	0	0	1	1	1.1157023	low
TCGA-30-1892	4.065753425	1	1	0	1	0	0	1	0	1.11291007	low
TCGA-29-1690	3.967123288	1	1	0	1	0	0	1	0	1.11291007	low
TCGA-24-1546	5.356164384	1	1	0	1	0	0	1	0	1.11291007	low
TCGA-24-2290	3.019178082	1	1	0	1	0	0	1	0	1.11291007	low
TCGA-36-1568	2.397260274	0	1	0	1	0	0	1	0	1.11291007	low
TCGA-13-0727	1.265753425	1	1	0	1	0	0	1	0	1.11291007	low
TCGA-13-1405	0.61369863	0	1	0	1	0	0	1	0	1.11291007	low
TCGA-29-1691	4.02739726	1	1	0	1	0	0	1	0	1.11291007	low
TCGA-25-2409	2.249315068	1	1	0	1	0	0	1	0	1.11291007	low
TCGA-57-1993	2.090410959	0	1	0	1	0	0	1	0	1.11291007	low
TCGA-61-2110	3.709589041	1	1	0	1	0	0	1	0	1.11291007	low
TCGA-24-1604	7.364383562	1	0	1	1	1	0	0	0	1.109161856	low
TCGA-23-1113	2.6	1	0	1	1	0	0	1	0	1.08950776	low
TCGA-13-1407	0.504109589	0	0	1	1	0	0	1	0	1.08950776	low
TCGA-24-1471	0.098630137	0	0	1	1	0	0	1	0	1.08950776	low
TCGA-31-1959	0.183561644	0	1	0	0	1	0	0	1	1.014757383	low
TCGA-25-1326	3.421917808	1	1	0	0	0	0	1	1	0.996776112	low
TCGA-09-2054	1.745205479	1	1	0	0	0	0	1	1	0.996776112	low
TCGA-24-1557	3.323287671	1	0	0	0	1	0	0	0	0.990932835	low
TCGA-29-1711	2.884931507	0	1	0	1	1	0	1	1	0.981037616	low
TCGA-24-1416	0.531506849	0	1	0	1	1	0	1	1	0.981037616	low
TCGA-61-1721	0.926027397	0	1	0	1	1	0	1	1	0.981037616	low
TCGA-24-2297	4.654794521	1	0	0	0	0	0	1	0	0.97337373	low
TCGA-24-2027	9.142465753	1	0	0	0	0	0	1	0	0.97337373	low
TCGA-24-1425	0.495890411	0	0	0	0	0	0	1	0	0.97337373	low
TCGA-13-0724	0.22739726	1	0	1	1	1	0	1	1	0.960408324	low
TCGA-29-1705	1.520547945	1	0	0	1	1	0	1	0	0.958004743	low
TCGA-23-1109	4.279452055	1	0	0	1	1	0	1	0	0.958004743	low
TCGA-09-0369	2.964383562	1	0	0	1	1	0	1	0	0.958004743	low
TCGA-20-1687	0.221917808	0	1	1	1	0	1	0	1	0.922037629	low
TCGA-25-2399	1.665753425	1	1	1	1	0	1	0	1	0.922037629	low
TCGA-61-2092	4.309589041	0	1	0	1	0	1	0	0	0.919730078	low
TCGA-59-2354	2.865753425	1	1	0	1	0	1	0	0	0.919730078	low
TCGA-24-1544	2.246575342	1	1	0	1	0	1	0	0	0.919730078	low
TCGA-25-1316	3.504109589	1	1	0	1	0	1	0	0	0.919730078	low
TCGA-57-1584	1.761643836	0	0	1	1	0	1	0	0	0.900389963	low
TCGA-25-1322	0.249315068	1	0	0	0	1	0	1	1	0.858035406	low
TCGA-24-1616	3.18630137	1	1	0	0	0	1	0	1	0.823754763	low
TCGA-24-1567	1.435616438	1	1	0	0	0	1	0	1	0.823754763	low
TCGA-61-1900	0.482191781	0	1	0	1	1	1	0	1	0.81074817	low
TCGA-59-2352	0.783561644	1	1	0	1	1	1	0	1	0.81074817	low
TCGA-25-2401	0.246575342	1	1	0	1	1	1	0	1	0.81074817	low
TCGA-13-0800	0.676712329	0	0	1	0	0	1	0	1	0.80643282	low
TCGA-36-1577	2.145205479	0	0	0	0	0	1	0	0	0.804414589	low
TCGA-24-2024	4.846575342	1	0	1	1	1	1	0	1	0.79369973	low
TCGA-57-1582	2.002739726	1	0	0	1	1	1	0	0	0.791713365	low
TCGA-24-2280	5.871232877	0	0	1	1	0	1	1	1	0.779635551	low
TCGA-61-2098	5.460273973	0	0	0	1	0	1	1	0	0.777684384	low
TCGA-5X-AA5U	0.989041096	0	0	0	1	0	1	1	0	0.777684384	low
TCGA-23-2078	7.290410959	0	0	0	1	0	1	1	0	0.777684384	low
TCGA-61-1725	2.619178082	0	1	1	1	1	0	0	0	0.76410225	low
TCGA-13-1489	6.906849315	0	1	1	1	1	0	0	0	0.76410225	low
TCGA-24-0966	0.635616438	0	1	1	1	1	0	0	0	0.76410225	low
TCGA-04-1361	2.709589041	0	1	1	1	1	0	0	0	0.76410225	low
TCGA-13-0766	1.783561644	0	1	1	1	1	0	0	0	0.76410225	low
TCGA-23-1107	0.024657534	1	1	1	1	1	0	0	0	0.76410225	low
TCGA-25-2396	0.252054795	1	1	1	1	1	0	0	0	0.76410225	low
TCGA-59-2355	0.178082192	1	1	1	1	1	0	0	0	0.76410225	low
TCGA-13-0913	2.498630137	0	1	1	1	1	0	0	0	0.76410225	low
TCGA-04-1542	7.016438356	1	1	1	1	1	0	0	0	0.76410225	low
TCGA-24-1413	0.526027397	0	1	1	1	1	0	0	0	0.76410225	low
TCGA-13-0795	1.632876712	0	1	1	1	1	0	0	0	0.76410225	low
TCGA-09-1665	3.468493151	1	1	1	1	1	0	0	0	0.76410225	low
TCGA-09-2044	0.509589041	0	1	1	1	1	0	0	0	0.76410225	low
TCGA-20-0991	2.183561644	0	1	1	1	1	0	0	0	0.76410225	low
TCGA-13-1488	5.901369863	1	1	1	1	1	0	0	0	0.76410225	low
TCGA-24-1847	0.939726027	0	1	1	1	1	0	0	0	0.76410225	low
TCGA-30-1860	3.742465753	1	1	1	1	1	0	0	0	0.76410225	low
TCGA-24-1428	1.449315068	0	1	1	1	1	0	0	0	0.76410225	low
TCGA-10-0936	3.076712329	1	1	1	1	1	0	0	0	0.76410225	low
TCGA-23-1024	1.282191781	0	1	1	1	1	0	0	0	0.76410225	low
TCGA-29-2425	5.416438356	0	1	1	1	1	0	0	0	0.76410225	low
TCGA-13-0885	7.616438356	0	1	1	1	1	0	0	0	0.76410225	low
TCGA-24-1843	0.290410959	0	1	1	1	1	0	0	0	0.76410225	low
TCGA-13-0762	2.687671233	0	1	1	1	1	0	0	0	0.76410225	low
TCGA-29-1769	1.915068493	0	1	1	1	1	0	0	0	0.76410225	low
TCGA-13-1499	3.2	0	1	1	1	1	0	0	0	0.76410225	low
TCGA-29-1784	0.446575342	0	1	1	1	1	0	0	0	0.76410225	low
TCGA-13-1510	0.21369863	0	1	1	1	1	0	0	0	0.76410225	low
TCGA-29-1777	1.024657534	0	1	1	1	1	0	0	0	0.76410225	low
TCGA-29-1688	6.575342466	1	1	1	1	0	0	1	0	0.750562531	low
TCGA-24-1845	0.317808219	0	1	1	1	0	0	1	0	0.750562531	low
TCGA-13-0891	5.750684932	0	1	1	1	0	0	1	0	0.750562531	low
TCGA-29-1770	2.030136986	0	1	1	1	0	0	1	0	0.750562531	low
TCGA-20-1682	2.293150685	0	1	1	1	0	0	1	0	0.750562531	low
TCGA-10-0931	2.739726027	1	1	1	0	1	0	0	1	0.684366949	low
TCGA-24-2281	3.717808219	0	1	0	0	1	0	0	0	0.682654208	low
TCGA-13-A5FT	4.564383562	0	1	0	0	1	0	0	0	0.682654208	low
TCGA-13-1512	0.257534247	0	1	0	0	1	0	0	0	0.682654208	low
TCGA-13-0908	3.736986301	0	1	0	0	1	0	0	0	0.682654208	low
TCGA-24-1103	4.509589041	1	1	1	0	0	0	1	1	0.672240122	low
TCGA-24-1104	5.295890411	1	1	0	0	0	0	1	0	0.67055773	low
TCGA-36-1581	2.057534247	0	1	0	0	0	0	1	0	0.67055773	low
TCGA-09-2045	2.928767123	1	1	0	0	0	0	1	0	0.67055773	low
TCGA-09-1662	7.443835616	1	1	0	0	0	0	1	0	0.67055773	low
TCGA-24-1549	4.715068493	1	1	1	1	1	0	1	1	0.661625855	low
TCGA-09-2053	3.312328767	0	1	1	1	1	0	1	1	0.661625855	low
TCGA-13-0906	3.745205479	0	1	1	1	1	0	1	1	0.661625855	low
TCGA-13-0924	0.506849315	0	1	1	1	1	0	1	1	0.661625855	low
TCGA-13-0897	4.789041096	0	1	1	1	1	0	1	1	0.661625855	low
TCGA-04-1338	3.884931507	0	1	1	1	1	0	1	1	0.661625855	low
TCGA-13-0911	2.309589041	0	1	1	1	1	0	1	1	0.661625855	low
TCGA-29-1694	3.252054795	1	1	0	1	1	0	1	0	0.659970026	low
TCGA-29-1781	0.698630137	0	1	0	1	1	0	1	0	0.659970026	low
TCGA-25-1630	3.183561644	1	1	0	1	1	0	1	0	0.659970026	low
TCGA-13-0765	2.380821918	0	1	0	1	1	0	1	0	0.659970026	low
TCGA-61-1738	2.983561644	1	1	0	1	1	0	1	0	0.659970026	low
TCGA-61-1733	2.649315068	0	1	0	1	1	0	1	0	0.659970026	low
TCGA-25-1877	2	1	1	0	1	1	0	1	0	0.659970026	low
TCGA-29-2428	3.75890411	0	1	0	1	1	0	1	0	0.659970026	low
TCGA-61-2009	3.320547945	0	1	0	1	1	0	1	0	0.659970026	low
TCGA-24-1553	4.84109589	1	1	0	1	1	0	1	0	0.659970026	low
TCGA-20-0987	1.920547945	1	1	0	1	1	0	1	0	0.659970026	low
TCGA-31-1946	2.515068493	0	1	0	1	1	0	1	0	0.659970026	low
TCGA-24-0982	1.860273973	1	0	1	1	1	0	1	0	0.646092155	low
TCGA-29-1696	2.82739726	1	1	1	1	0	1	0	0	0.62027917	low
TCGA-04-1519	0.065753425	0	1	1	1	0	1	0	0	0.62027917	low
TCGA-57-1583	0.947945205	1	1	1	1	0	1	0	0	0.62027917	low
TCGA-24-1464	1.038356164	1	1	1	1	0	1	0	0	0.62027917	low
TCGA-09-1673	0.252054795	0	1	1	1	0	1	0	0	0.62027917	low
TCGA-24-1563	3.975342466	1	0	1	0	1	0	1	1	0.578671398	low
TCGA-09-1668	4.61369863	0	0	1	0	1	0	1	1	0.578671398	low
TCGA-04-1362	3.693150685	1	0	0	0	1	0	1	0	0.577223177	low
TCGA-25-1313	2.246575342	1	1	0	0	0	1	0	0	0.554161679	low
TCGA-61-2111	10.47945205	0	1	0	0	0	1	0	0	0.554161679	low
TCGA-13-1501	2.736986301	0	1	1	1	1	1	0	1	0.546780207	low
TCGA-13-0887	5.556164384	1	1	1	1	1	1	0	1	0.546780207	low
TCGA-31-1944	3.797260274	0	1	0	1	1	1	0	0	0.545411799	low
TCGA-29-1763	5.567123288	0	1	0	1	1	1	0	0	0.545411799	low
TCGA-29-1761	1.446575342	1	1	0	1	1	1	0	0	0.545411799	low
TCGA-61-1728	2.323287671	0	1	0	1	0	1	1	0	0.535747226	low
TCGA-24-2036	5.334246575	1	0	1	1	0	1	1	0	0.524481515	low
TCGA-13-0888	5.865753425	0	0	1	1	0	1	1	0	0.524481515	low
TCGA-61-2008	2.553424658	0	1	0	0.5	1	0	1	0	0.512285735	low
TCGA-29-1762	7.216438356	1	1	0	0	0	1	1	1	0.47984114	low
TCGA-59-A5PD	1.709589041	1	0	0	0	1	1	0	0	0.477028227	low
TCGA-25-1628	1.717808219	1	0	0	1	1	1	1	0	0.461176871	low
TCGA-24-2020	12.66849315	1	0	0	1	1	1	1	0	0.461176871	low
TCGA-23-1123	2.789041096	1	1	1	0	1	0	0	0	0.4603918	low
TCGA-24-1924	2.517808219	1	1	1	0	1	0	0	0	0.4603918	low
TCGA-09-1669	2.542465753	0	1	1	0	1	0	0	0	0.4603918	low
TCGA-36-1574	1.879452055	0	1	1	0	1	0	0	0	0.4603918	low
TCGA-23-1120	0.356164384	0	1	1	0	0	0	1	0	0.452233762	low
TCGA-24-1467	8.832876712	1	1	1	0	0	0	1	0	0.452233762	low
TCGA-20-1683	2.115068493	0	1	1	0	0	0	1	0	0.452233762	low
TCGA-23-1028	4.117808219	0	1	1	1	1	0	1	0	0.445093262	low
TCGA-13-0884	8.931506849	1	1	1	1	1	0	1	0	0.445093262	low
TCGA-10-0937	1.665753425	1	1	1	1	1	0	1	0	0.445093262	low
TCGA-13-0725	1.032876712	1	1	1	1	1	0	1	0	0.445093262	low
TCGA-29-1703	4.97260274	1	1	1	1	1	0	1	0	0.445093262	low
TCGA-20-1686	0.243835616	0	1	1	1	1	0	1	0	0.445093262	low
TCGA-29-1707	3.498630137	0	1	1	1	1	0	1	0	0.445093262	low
TCGA-09-0367	1.498630137	1	1	1	1	1	0	1	0	0.445093262	low
TCGA-24-1846	0.364383562	0	1	1	1	1	0	1	0	0.445093262	low
TCGA-13-1495	4.104109589	0	1	1	1	1	0	1	0	0.445093262	low
TCGA-29-1701	1.410958904	1	1	1	1	1	0	1	0	0.445093262	low
TCGA-13-1506	0.367123288	0	1	1	1	1	0	1	0	0.445093262	low
TCGA-25-2400	3.501369863	1	1	1	1	1	0	1	0	0.445093262	low
TCGA-61-1737	3.736986301	0	1	0	0	1	0	1	0	0.397649383	low
TCGA-36-1570	1.794520548	0	1	0	0	1	0	1	0	0.397649383	low
TCGA-23-1110	4.542465753	0	0	1	0	1	0	1	0	0.389287599	low
TCGA-24-1603	7.512328767	1	1	1	0	0	1	0	0	0.373734593	low
TCGA-13-1498	3.134246575	0	1	1	1	1	1	0	0	0.367833549	low
TCGA-04-1365	2.594520548	0	1	1	1	1	1	0	0	0.367833549	low
TCGA-30-1866	3.052054795	1	1	1	1	1	1	0	0	0.367833549	low
TCGA-13-1496	0.353424658	1	1	1	1	1	1	0	0	0.367833549	low
TCGA-04-1648	2.38630137	1	1	1	1	1	1	0	0	0.367833549	low
TCGA-13-0886	6.189041096	0	1	1	1	1	1	0	0	0.367833549	low
TCGA-23-2077	9.657534247	0	1	1	1	1	1	0	0	0.367833549	low
TCGA-29-1778	1.243835616	0	1	1	1	1	1	0	0	0.367833549	low
TCGA-25-1319	5.416438356	1	1	1	1	1	1	0	0	0.367833549	low
TCGA-30-1718	4.326027397	1	1	1	1	0	1	1	0	0.361315622	low
TCGA-13-2060	0.717808219	0	1	1	0	1	1	0	1	0.329449525	low
TCGA-13-0901	1.61369863	0	1	1	1	1	1	1	1	0.318502119	low
TCGA-04-1651	3.019178082	1	1	0	1	1	1	1	0	0.317705015	low
TCGA-09-2051	5.257534247	0	1	0	1	1	1	1	0	0.317705015	low
TCGA-09-0366	4.81369863	1	1	0	1	1	1	1	0	0.317705015	low
TCGA-61-1910	3.087671233	0	0	1	0	0	1	1	0	0.316013974	low
TCGA-24-1430	2.364383562	1	0	1	0	0	1	1	0	0.316013974	low
TCGA-23-1119	10.83013699	0	1	1	0	1	0	1	0	0.268180454	low
TCGA-13-1497	4.526027397	0	1	1	0	1	0	1	0	0.268180454	low
TCGA-13-0768	0.704109589	0	1	1	0	1	0	1	0	0.268180454	low
TCGA-59-2348	15.01643836	0	1	1	0	1	0	1	0	0.268180454	low
TCGA-13-0916	1.764383562	0	1	1	0	1	0	1	0	0.268180454	low
TCGA-61-2012	2.553424658	0	1	1	0	1	1	0	0	0.221629434	low
TCGA-25-1315	4.336986301	1	1	1	0	0	1	1	0	0.217702211	low
TCGA-13-0920	1.150684932	0	1	1	0	0	1	1	0	0.217702211	low
TCGA-23-1118	7.167123288	0	1	1	1	1	1	1	0	0.214264824	low
TCGA-29-1693	8.482191781	0	1	1	1	1	1	1	0	0.214264824	low
TCGA-09-1666	4.8	0	1	1	1	1	1	1	0	0.214264824	low
TCGA-61-1914	4.717808219	0	1	1	0	1	1	1	1	0.191905945	low
TCGA-13-1492	6.128767123	0	0	1	0	1	1	1	0	0.187400363	low
TCGA-13-0905	3.98630137	0	1	1	0	1	1	1	0	0.129100219	low
TCGA-13-0900	4.756164384	0	1	1	0	1	1	1	0	0.129100219	low
TCGA-09-1667	5.156164384	0	1	1	0	1	1	1	0	0.129100219	low
