# Supplementary material for: An Immune-Related lncRNA Pairing Model for Predicting the Prognosis and Immune-Infiltrating Cell Condition in Human Ovarian Cancer
Source: Biomed Res Int. 2022 Aug 16;2022:3168408. doi: 10.1155/2022/3168408 (PMC9400430; doi:10.1155/2022/3168408)
Supplement: Supplementary 5 — Supplementary material 5: The risk score and the groups of patients. [file 3168408.f5.txt]

immune	cor	pvalue
B cell_TIMER	-0.171157620236167	0.00529705519309751
T cell CD4+_TIMER	0.0636803394424262	0.302625293654338
T cell CD8+_TIMER	0.0832986137311672	0.177219398311689
Neutrophil_TIMER	0.10105959833229	0.1013321118395
Macrophage_TIMER	0.235975710497222	0.000108495348578125
Myeloid dendritic cell_TIMER	0.0365694963273332	0.554143671178933
B cell naive_CIBERSORT	0.0689090779482224	0.264570377125539
B cell memory_CIBERSORT	-0.0582575486515492	0.34574099905798
B cell plasma_CIBERSORT	-0.0523328803119051	0.397076366690711
T cell CD8+_CIBERSORT	-0.133733285248141	0.0298281403290289
T cell CD4+ naive_CIBERSORT	NA	NA
T cell CD4+ memory resting_CIBERSORT	0.130614207760471	0.0339003666552516
T cell CD4+ memory activated_CIBERSORT	-0.113507728233112	0.0655502873974575
T cell follicular helper_CIBERSORT	-0.168713360040992	0.00599626221090103
T cell regulatory (Tregs)_CIBERSORT	0.0601594432217182	0.330196000819995
T cell gamma delta_CIBERSORT	-0.0611511471025288	0.322271692219443
NK cell resting_CIBERSORT	-0.0421958603012709	0.494826526898565
NK cell activated_CIBERSORT	-0.0288925231331606	0.640272457747853
Monocyte_CIBERSORT	0.0457725022682283	0.458951587145531
Macrophage M0_CIBERSORT	0.00449648995170907	0.942034502965234
Macrophage M1_CIBERSORT	-0.207080969817572	0.000710558929134344
Macrophage M2_CIBERSORT	0.0406966854444454	0.510295291750845
Myeloid dendritic cell resting_CIBERSORT	0.000454927661215744	0.994130315550801
Myeloid dendritic cell activated_CIBERSORT	-0.0836583444642515	0.17534941083858
Mast cell activated_CIBERSORT	0.066333340002783	0.282886309024054
Mast cell resting_CIBERSORT	0.0797164221445141	0.196652338622999
Eosinophil_CIBERSORT	0.0364373082627209	0.555577798660551
Neutrophil_CIBERSORT	0.0106254238574253	0.863572492583841
B cell naive_CIBERSORT-ABS	0.0815357347283468	0.186597256524402
B cell memory_CIBERSORT-ABS	-0.0535623983018196	0.386063285492025
B cell plasma_CIBERSORT-ABS	-0.0585853534558704	0.343029146168248
T cell CD8+_CIBERSORT-ABS	-0.0471502983915065	0.445528536073491
T cell CD4+ naive_CIBERSORT-ABS	NA	NA
T cell CD4+ memory resting_CIBERSORT-ABS	0.103394783544799	0.0936421140483332
T cell CD4+ memory activated_CIBERSORT-ABS	-0.112598706884713	0.0677532826584933
T cell follicular helper_CIBERSORT-ABS	-0.0953624635288207	0.122194284374629
T cell regulatory (Tregs)_CIBERSORT-ABS	0.087733977647623	0.155175373393065
T cell gamma delta_CIBERSORT-ABS	-0.0595471766594808	0.335150461180311
NK cell resting_CIBERSORT-ABS	-0.0440275697084393	0.476270177795534
NK cell activated_CIBERSORT-ABS	-0.0158248542902555	0.79801309447162
Monocyte_CIBERSORT-ABS	0.0606698645854785	0.326101892842016
Macrophage M0_CIBERSORT-ABS	0.00504911820293899	0.93492528475785
Macrophage M1_CIBERSORT-ABS	-0.109860188324152	0.0747583693201312
Macrophage M2_CIBERSORT-ABS	0.0814571672365254	0.187023532706722
Myeloid dendritic cell resting_CIBERSORT-ABS	0.000823037066474284	0.989381016360117
Myeloid dendritic cell activated_CIBERSORT-ABS	-0.0749794336659981	0.224671155342894
Mast cell activated_CIBERSORT-ABS	0.0612462997683469	0.321517906319598
Mast cell resting_CIBERSORT-ABS	0.0931643865751702	0.13108305876368
Eosinophil_CIBERSORT-ABS	0.0338165745702307	0.584376317555829
Neutrophil_CIBERSORT-ABS	0.0278949048723552	0.651862947572317
B cell_QUANTISEQ	0.0512565266436968	0.406870498831889
Macrophage M1_QUANTISEQ	0.136503743542291	0.0265691536216621
Macrophage M2_QUANTISEQ	0.109395396332654	0.0760037349824445
Monocyte_QUANTISEQ	-0.136743249719435	0.0263023539833
Neutrophil_QUANTISEQ	0.0574103311102695	0.352812548890035
NK cell_QUANTISEQ	0.10799612152852	0.079854840825647
T cell CD4+ (non-regulatory)_QUANTISEQ	-0.036219524695924	0.55794448670594
T cell CD8+_QUANTISEQ	-0.088632214051477	0.150974682263657
T cell regulatory (Tregs)_QUANTISEQ	0.0518589743382865	0.401371067351025
Myeloid dendritic cell_QUANTISEQ	0.0826053732478206	0.180864653373884
uncharacterized cell_QUANTISEQ	-0.0751034629878707	0.223903134127167
T cell_MCPCOUNTER	0.10574756856598	0.0863722172466491
T cell CD8+_MCPCOUNTER	-0.0980962503097276	0.111801084230734
cytotoxicity score_MCPCOUNTER	-0.121432330453932	0.0487262669879104
NK cell_MCPCOUNTER	0.00676404336655478	0.912899163206072
B cell_MCPCOUNTER	0.0732698485688881	0.235448447348654
Monocyte_MCPCOUNTER	0.108943585583157	0.0772303960993872
Macrophage/Monocyte_MCPCOUNTER	0.108943585583157	0.0772303960993872
Myeloid dendritic cell_MCPCOUNTER	0.0631544579727637	0.306643612340833
Neutrophil_MCPCOUNTER	0.289876198130912	1.66084988819991e-06
Endothelial cell_MCPCOUNTER	0.244168325190447	6.09016320449844e-05
Cancer associated fibroblast_MCPCOUNTER	0.285916583010796	2.32958944311209e-06
Myeloid dendritic cell activated_XCELL	-0.0860575623274281	0.163250394677466
B cell_XCELL	-0.10374882548314	0.0925179605640515
T cell CD4+ memory_XCELL	-0.153028300762072	0.0127996389853139
T cell CD4+ naive_XCELL	0.0652627374517102	0.290744907964581
T cell CD4+ (non-regulatory)_XCELL	-0.00229099141832608	0.97044703905795
T cell CD4+ central memory_XCELL	0.0632317568533554	0.306050769755051
T cell CD4+ effector memory_XCELL	0.0696301363852295	0.25959194276532
T cell CD8+ naive_XCELL	-0.106821029503653	0.0832094227702678
T cell CD8+_XCELL	-0.075853684436426	0.219297349057069
T cell CD8+ central memory_XCELL	-0.154527210104524	0.0119379186008594
T cell CD8+ effector memory_XCELL	-0.0662454230539627	0.283526203848575
Class-switched memory B cell_XCELL	-0.0348510943357602	0.572925971248437
Common lymphoid progenitor_XCELL	-0.25343910553489	3.09197575575671e-05
Common myeloid progenitor_XCELL	-0.0179525780236987	0.771560639476752
Myeloid dendritic cell_XCELL	0.0435618263268597	0.480952193832337
Endothelial cell_XCELL	0.0518647529294953	0.401318533346064
Eosinophil_XCELL	-0.115696790600041	0.060485365747476
Cancer associated fibroblast_XCELL	0.245140858102375	5.6790790733587e-05
Granulocyte-monocyte progenitor_XCELL	0.107359420622082	0.0816586287961697
Hematopoietic stem cell_XCELL	0.139222108983771	0.0236735390784612
Macrophage_XCELL	-0.0686246379651205	0.266552129025691
Macrophage M1_XCELL	-0.0735268406880968	0.233805531514723
Macrophage M2_XCELL	-0.028963539227912	0.639450655636387
Mast cell_XCELL	0.182042559115625	0.00299110326171132
B cell memory_XCELL	-0.0271970797347281	0.660020601906457
Monocyte_XCELL	0.0610578319867097	0.32301203386312
B cell naive_XCELL	0.120406797814097	0.0506762836708251
Neutrophil_XCELL	0.0839445818632503	0.173871951647486
NK cell_XCELL	-0.0328925650533917	0.594692132328304
T cell NK_XCELL	0.127328070673781	0.038692576244517
Plasmacytoid dendritic cell_XCELL	-0.205834964816184	0.000766399928085393
B cell plasma_XCELL	-0.12227373755981	0.0471735060211547
T cell gamma delta_XCELL	-0.0364543545044053	0.555392760358102
T cell CD4+ Th1_XCELL	-0.137663401334196	0.0252986455027516
T cell CD4+ Th2_XCELL	-0.241153901582492	7.54949353455084e-05
T cell regulatory (Tregs)_XCELL	0.0624997354808032	0.311695317524899
immune score_XCELL	-0.00172755912690761	0.977712925625249
stroma score_XCELL	0.237537482982603	9.7336574450117e-05
microenvironment score_XCELL	0.0796347977132653	0.197112537338044
B cell_EPIC	-0.0226902849964615	0.713640411693649
Cancer associated fibroblast_EPIC	0.295422074096495	1.02504202187823e-06
T cell CD4+_EPIC	0.13635153629509	0.0267399111581066
T cell CD8+_EPIC	-0.137260674891154	0.0257338129367528
Endothelial cell_EPIC	0.157418033188889	0.0104193044088975
Macrophage_EPIC	0.0152334558296753	0.805408093674379
NK cell_EPIC	-0.0439532289235815	0.477015839849857
uncharacterized cell_EPIC	-0.295613299946205	1.00794286712439e-06
